# Supplementary material for: A gene with a thousand alleles: The hyper-variable effectors of plant-parasitic nematodes
Source: Cell Genom. 2024 May 29;4(6):100580. doi: 10.1016/j.xgen.2024.100580 (PMC11228951; doi:10.1016/j.xgen.2024.100580)
Supplement: Table S3. Excel file containing barcoded primers pairs for single nematode amplification, related to Figure 4 [file mmc2.xlsx]

## Sheet: Descriptive title
Table S3. Excel file containing barcoded primers pairs for single nematode amplification, related to Figure 4.

## Sheet: J2_HYP1
1	005_Gpal_HYP1_-100f_bc01	AGTGCTGTAGACCCAATCCAAAACCTTACCA	R1-UTR_bc11	AGCTGCTAGACAATGACACATTACAATGGCAGAG
2	005_Gpal_HYP1_-100f_bc01	AGTGCTGTAGACCCAATCCAAAACCTTACCA	R1-UTR_bc12	AGTGAGCTCACAATGACACATTACAATGGCAGAG
3	005_Gpal_HYP1_-100f_bc01	AGTGCTGTAGACCCAATCCAAAACCTTACCA	R1-UTR_bc13	AGACTAGTAGCAATGACACATTACAATGGCAGAG
4	005_Gpal_HYP1_-100f_bc01	AGTGCTGTAGACCCAATCCAAAACCTTACCA	R1-UTR_bc14	AGGAGTATCGCAATGACACATTACAATGGCAGAG
5	005_Gpal_HYP1_-100f_bc01	AGTGCTGTAGACCCAATCCAAAACCTTACCA	R1-UTR_bc15	AGTATGTCGTCAATGACACATTACAATGGCAGAG
6	005_Gpal_HYP1_-100f_bc01	AGTGCTGTAGACCCAATCCAAAACCTTACCA	R1-UTR_bc16	AGGCTATACTCAATGACACATTACAATGGCAGAG
7	005_Gpal_HYP1_-100f_bc01	AGTGCTGTAGACCCAATCCAAAACCTTACCA	R1-UTR_bc17	AGGCACACGATAATGACACATTACAATGGCAGAG
8	005_Gpal_HYP1_-100f_bc02	AGTCTGCATGACCCAATCCAAAACCTTACCA	R1-UTR_bc11	AGCTGCTAGACAATGACACATTACAATGGCAGAG
9	005_Gpal_HYP1_-100f_bc02	AGTCTGCATGACCCAATCCAAAACCTTACCA	R1-UTR_bc12	AGTGAGCTCACAATGACACATTACAATGGCAGAG
10	005_Gpal_HYP1_-100f_bc02	AGTCTGCATGACCCAATCCAAAACCTTACCA	R1-UTR_bc13	AGACTAGTAGCAATGACACATTACAATGGCAGAG
11	005_Gpal_HYP1_-100f_bc02	AGTCTGCATGACCCAATCCAAAACCTTACCA	R1-UTR_bc14	AGGAGTATCGCAATGACACATTACAATGGCAGAG
12	005_Gpal_HYP1_-100f_bc02	AGTCTGCATGACCCAATCCAAAACCTTACCA	R1-UTR_bc15	AGTATGTCGTCAATGACACATTACAATGGCAGAG
13	005_Gpal_HYP1_-100f_bc02	AGTCTGCATGACCCAATCCAAAACCTTACCA	R1-UTR_bc16	AGGCTATACTCAATGACACATTACAATGGCAGAG
14	005_Gpal_HYP1_-100f_bc02	AGTCTGCATGACCCAATCCAAAACCTTACCA	R1-UTR_bc17	AGGCACACGATAATGACACATTACAATGGCAGAG
15	005_Gpal_HYP1_-100f_bc03	AGGACACGTGACCCAATCCAAAACCTTACCA	R1-UTR_bc11	AGCTGCTAGACAATGACACATTACAATGGCAGAG
16	005_Gpal_HYP1_-100f_bc03	AGGACACGTGACCCAATCCAAAACCTTACCA	R1-UTR_bc12	AGTGAGCTCACAATGACACATTACAATGGCAGAG
17	005_Gpal_HYP1_-100f_bc03	AGGACACGTGACCCAATCCAAAACCTTACCA	R1-UTR_bc13	AGACTAGTAGCAATGACACATTACAATGGCAGAG
18	005_Gpal_HYP1_-100f_bc03	AGGACACGTGACCCAATCCAAAACCTTACCA	R1-UTR_bc14	AGGAGTATCGCAATGACACATTACAATGGCAGAG
19	005_Gpal_HYP1_-100f_bc03	AGGACACGTGACCCAATCCAAAACCTTACCA	R1-UTR_bc15	AGTATGTCGTCAATGACACATTACAATGGCAGAG
20	005_Gpal_HYP1_-100f_bc03	AGGACACGTGACCCAATCCAAAACCTTACCA	R1-UTR_bc16	AGGCTATACTCAATGACACATTACAATGGCAGAG
21	005_Gpal_HYP1_-100f_bc03	AGGACACGTGACCCAATCCAAAACCTTACCA	R1-UTR_bc17	AGGCACACGATAATGACACATTACAATGGCAGAG
22	005_Gpal_HYP1_-100f_bc04	AGGCGTCTACACCCAATCCAAAACCTTACCA	R1-UTR_bc11	AGCTGCTAGACAATGACACATTACAATGGCAGAG
23	005_Gpal_HYP1_-100f_bc04	AGGCGTCTACACCCAATCCAAAACCTTACCA	R1-UTR_bc12	AGTGAGCTCACAATGACACATTACAATGGCAGAG
24	005_Gpal_HYP1_-100f_bc04	AGGCGTCTACACCCAATCCAAAACCTTACCA	R1-UTR_bc13	AGACTAGTAGCAATGACACATTACAATGGCAGAG
25	005_Gpal_HYP1_-100f_bc04	AGGCGTCTACACCCAATCCAAAACCTTACCA	R1-UTR_bc14	AGGAGTATCGCAATGACACATTACAATGGCAGAG
26	005_Gpal_HYP1_-100f_bc04	AGGCGTCTACACCCAATCCAAAACCTTACCA	R1-UTR_bc15	AGTATGTCGTCAATGACACATTACAATGGCAGAG
27	005_Gpal_HYP1_-100f_bc04	AGGCGTCTACACCCAATCCAAAACCTTACCA	R1-UTR_bc16	AGGCTATACTCAATGACACATTACAATGGCAGAG
28	005_Gpal_HYP1_-100f_bc04	AGGCGTCTACACCCAATCCAAAACCTTACCA	R1-UTR_bc17	AGGCACACGATAATGACACATTACAATGGCAGAG
29	005_Gpal_HYP1_-100f_bc05	AGGTCGATGCACCCAATCCAAAACCTTACCA	R1-UTR_bc11	AGCTGCTAGACAATGACACATTACAATGGCAGAG
30	005_Gpal_HYP1_-100f_bc05	AGGTCGATGCACCCAATCCAAAACCTTACCA	R1-UTR_bc12	AGTGAGCTCACAATGACACATTACAATGGCAGAG
31	005_Gpal_HYP1_-100f_bc05	AGGTCGATGCACCCAATCCAAAACCTTACCA	R1-UTR_bc13	AGACTAGTAGCAATGACACATTACAATGGCAGAG
32	005_Gpal_HYP1_-100f_bc05	AGGTCGATGCACCCAATCCAAAACCTTACCA	R1-UTR_bc14	AGGAGTATCGCAATGACACATTACAATGGCAGAG
33	005_Gpal_HYP1_-100f_bc05	AGGTCGATGCACCCAATCCAAAACCTTACCA	R1-UTR_bc15	AGTATGTCGTCAATGACACATTACAATGGCAGAG
34	005_Gpal_HYP1_-100f_bc05	AGGTCGATGCACCCAATCCAAAACCTTACCA	R1-UTR_bc16	AGGCTATACTCAATGACACATTACAATGGCAGAG
35	005_Gpal_HYP1_-100f_bc05	AGGTCGATGCACCCAATCCAAAACCTTACCA	R1-UTR_bc17	AGGCACACGATAATGACACATTACAATGGCAGAG
36	005_Gpal_HYP1_-100f_bc06	AGTAGACGCAGCCCAATCCAAAACCTTACCA	R1-UTR_bc11	AGCTGCTAGACAATGACACATTACAATGGCAGAG
37	005_Gpal_HYP1_-100f_bc06	AGTAGACGCAGCCCAATCCAAAACCTTACCA	R1-UTR_bc12	AGTGAGCTCACAATGACACATTACAATGGCAGAG
38	005_Gpal_HYP1_-100f_bc06	AGTAGACGCAGCCCAATCCAAAACCTTACCA	R1-UTR_bc13	AGACTAGTAGCAATGACACATTACAATGGCAGAG
39	005_Gpal_HYP1_-100f_bc06	AGTAGACGCAGCCCAATCCAAAACCTTACCA	R1-UTR_bc14	AGGAGTATCGCAATGACACATTACAATGGCAGAG
40	005_Gpal_HYP1_-100f_bc06	AGTAGACGCAGCCCAATCCAAAACCTTACCA	R1-UTR_bc15	AGTATGTCGTCAATGACACATTACAATGGCAGAG
41	005_Gpal_HYP1_-100f_bc06	AGTAGACGCAGCCCAATCCAAAACCTTACCA	R1-UTR_bc16	AGGCTATACTCAATGACACATTACAATGGCAGAG
42	005_Gpal_HYP1_-100f_bc06	AGTAGACGCAGCCCAATCCAAAACCTTACCA	R1-UTR_bc17	AGGCACACGATAATGACACATTACAATGGCAGAG
43	005_Gpal_HYP1_-100f_bc07	AGAGACAGACGCCCAATCCAAAACCTTACCA	R1-UTR_bc11	AGCTGCTAGACAATGACACATTACAATGGCAGAG
44	005_Gpal_HYP1_-100f_bc07	AGAGACAGACGCCCAATCCAAAACCTTACCA	R1-UTR_bc12	AGTGAGCTCACAATGACACATTACAATGGCAGAG
45	005_Gpal_HYP1_-100f_bc07	AGAGACAGACGCCCAATCCAAAACCTTACCA	R1-UTR_bc13	AGACTAGTAGCAATGACACATTACAATGGCAGAG
46	005_Gpal_HYP1_-100f_bc07	AGAGACAGACGCCCAATCCAAAACCTTACCA	R1-UTR_bc14	AGGAGTATCGCAATGACACATTACAATGGCAGAG
47	005_Gpal_HYP1_-100f_bc07	AGAGACAGACGCCCAATCCAAAACCTTACCA	R1-UTR_bc15	AGTATGTCGTCAATGACACATTACAATGGCAGAG
48	005_Gpal_HYP1_-100f_bc07	AGAGACAGACGCCCAATCCAAAACCTTACCA	R1-UTR_bc16	AGGCTATACTCAATGACACATTACAATGGCAGAG
49	005_Gpal_HYP1_-100f_bc07	AGAGACAGACGCCCAATCCAAAACCTTACCA	R1-UTR_bc17	AGGCACACGATAATGACACATTACAATGGCAGAG
50	005_Gpal_HYP1_-100f_bc08	AGTGTACTACGCCCAATCCAAAACCTTACCA	R1-UTR_bc11	AGCTGCTAGACAATGACACATTACAATGGCAGAG
51	005_Gpal_HYP1_-100f_bc08	AGTGTACTACGCCCAATCCAAAACCTTACCA	R1-UTR_bc12	AGTGAGCTCACAATGACACATTACAATGGCAGAG
52	005_Gpal_HYP1_-100f_bc08	AGTGTACTACGCCCAATCCAAAACCTTACCA	R1-UTR_bc13	AGACTAGTAGCAATGACACATTACAATGGCAGAG
53	005_Gpal_HYP1_-100f_bc08	AGTGTACTACGCCCAATCCAAAACCTTACCA	R1-UTR_bc14	AGGAGTATCGCAATGACACATTACAATGGCAGAG
54	005_Gpal_HYP1_-100f_bc08	AGTGTACTACGCCCAATCCAAAACCTTACCA	R1-UTR_bc15	AGTATGTCGTCAATGACACATTACAATGGCAGAG
55	005_Gpal_HYP1_-100f_bc08	AGTGTACTACGCCCAATCCAAAACCTTACCA	R1-UTR_bc16	AGGCTATACTCAATGACACATTACAATGGCAGAG
56	005_Gpal_HYP1_-100f_bc08	AGTGTACTACGCCCAATCCAAAACCTTACCA	R1-UTR_bc17	AGGCACACGATAATGACACATTACAATGGCAGAG
57	005_Gpal_HYP1_-100f_bc09	AGCACTAGATGCCCAATCCAAAACCTTACCA	R1-UTR_bc11	AGCTGCTAGACAATGACACATTACAATGGCAGAG
58	005_Gpal_HYP1_-100f_bc09	AGCACTAGATGCCCAATCCAAAACCTTACCA	R1-UTR_bc12	AGTGAGCTCACAATGACACATTACAATGGCAGAG
59	005_Gpal_HYP1_-100f_bc09	AGCACTAGATGCCCAATCCAAAACCTTACCA	R1-UTR_bc13	AGACTAGTAGCAATGACACATTACAATGGCAGAG
60	005_Gpal_HYP1_-100f_bc09	AGCACTAGATGCCCAATCCAAAACCTTACCA	R1-UTR_bc14	AGGAGTATCGCAATGACACATTACAATGGCAGAG
61	005_Gpal_HYP1_-100f_bc09	AGCACTAGATGCCCAATCCAAAACCTTACCA	R1-UTR_bc15	AGTATGTCGTCAATGACACATTACAATGGCAGAG
62	005_Gpal_HYP1_-100f_bc09	AGCACTAGATGCCCAATCCAAAACCTTACCA	R1-UTR_bc16	AGGCTATACTCAATGACACATTACAATGGCAGAG
63	005_Gpal_HYP1_-100f_bc09	AGCACTAGATGCCCAATCCAAAACCTTACCA	R1-UTR_bc17	AGGCACACGATAATGACACATTACAATGGCAGAG
64	005_Gpal_HYP1_-100f_bc10	AGGCAGATATGCCCAATCCAAAACCTTACCA	R1-UTR_bc11	AGCTGCTAGACAATGACACATTACAATGGCAGAG
65	005_Gpal_HYP1_-100f_bc10	AGGCAGATATGCCCAATCCAAAACCTTACCA	R1-UTR_bc12	AGTGAGCTCACAATGACACATTACAATGGCAGAG
66	005_Gpal_HYP1_-100f_bc10	AGGCAGATATGCCCAATCCAAAACCTTACCA	R1-UTR_bc13	AGACTAGTAGCAATGACACATTACAATGGCAGAG
67	005_Gpal_HYP1_-100f_bc10	AGGCAGATATGCCCAATCCAAAACCTTACCA	R1-UTR_bc14	AGGAGTATCGCAATGACACATTACAATGGCAGAG
68	005_Gpal_HYP1_-100f_bc10	AGGCAGATATGCCCAATCCAAAACCTTACCA	R1-UTR_bc15	AGTATGTCGTCAATGACACATTACAATGGCAGAG
69	005_Gpal_HYP1_-100f_bc10	AGGCAGATATGCCCAATCCAAAACCTTACCA	R1-UTR_bc16	AGGCTATACTCAATGACACATTACAATGGCAGAG
70	005_Gpal_HYP1_-100f_bc10	AGGCAGATATGCCCAATCCAAAACCTTACCA	R1-UTR_bc17	AGGCACACGATAATGACACATTACAATGGCAGAG
71	005_Gpal_HYP1_-100f_bc01	AGTGCTGTAGACCCAATCCAAAACCTTACCA	R1-UTR_bc18	AGGATGCACATAATGACACATTACAATGGCAGAG
72	005_Gpal_HYP1_-100f_bc02	AGTCTGCATGACCCAATCCAAAACCTTACCA	R1-UTR_bc18	AGGATGCACATAATGACACATTACAATGGCAGAG
73	005_Gpal_HYP1_-100f_bc03	AGGACACGTGACCCAATCCAAAACCTTACCA	R1-UTR_bc18	AGGATGCACATAATGACACATTACAATGGCAGAG
74	005_Gpal_HYP1_-100f_bc04	AGGCGTCTACACCCAATCCAAAACCTTACCA	R1-UTR_bc18	AGGATGCACATAATGACACATTACAATGGCAGAG
75	005_Gpal_HYP1_-100f_bc05	AGGTCGATGCACCCAATCCAAAACCTTACCA	R1-UTR_bc18	AGGATGCACATAATGACACATTACAATGGCAGAG
76	005_Gpal_HYP1_-100f_bc06	AGTAGACGCAGCCCAATCCAAAACCTTACCA	R1-UTR_bc18	AGGATGCACATAATGACACATTACAATGGCAGAG
77	005_Gpal_HYP1_-100f_bc07	AGAGACAGACGCCCAATCCAAAACCTTACCA	R1-UTR_bc18	AGGATGCACATAATGACACATTACAATGGCAGAG
78	005_Gpal_HYP1_-100f_bc01	AGTGCTGTAGACCCAATCCAAAACCTTACCA	R1-UTR_bc19	AGATGACACGTAATGACACATTACAATGGCAGAG
79	005_Gpal_HYP1_-100f_bc02	AGTCTGCATGACCCAATCCAAAACCTTACCA	R1-UTR_bc19	AGATGACACGTAATGACACATTACAATGGCAGAG
80	005_Gpal_HYP1_-100f_bc03	AGGACACGTGACCCAATCCAAAACCTTACCA	R1-UTR_bc19	AGATGACACGTAATGACACATTACAATGGCAGAG
81	005_Gpal_HYP1_-100f_bc04	AGGCGTCTACACCCAATCCAAAACCTTACCA	R1-UTR_bc19	AGATGACACGTAATGACACATTACAATGGCAGAG
82	005_Gpal_HYP1_-100f_bc05	AGGTCGATGCACCCAATCCAAAACCTTACCA	R1-UTR_bc19	AGATGACACGTAATGACACATTACAATGGCAGAG
83	005_Gpal_HYP1_-100f_bc06	AGTAGACGCAGCCCAATCCAAAACCTTACCA	R1-UTR_bc19	AGATGACACGTAATGACACATTACAATGGCAGAG
84	005_Gpal_HYP1_-100f_bc07	AGAGACAGACGCCCAATCCAAAACCTTACCA	R1-UTR_bc19	AGATGACACGTAATGACACATTACAATGGCAGAG
85	005_Gpal_HYP1_-100f_bc01	AGTGCTGTAGACCCAATCCAAAACCTTACCA	R1-UTR_bc20	AGGTAGTCTGTAATGACACATTACAATGGCAGAG
86	005_Gpal_HYP1_-100f_bc02	AGTCTGCATGACCCAATCCAAAACCTTACCA	R1-UTR_bc21	AGGTAGTCTGTAATGACACATTACAATGGCAGAG
87	005_Gpal_HYP1_-100f_bc03	AGGACACGTGACCCAATCCAAAACCTTACCA	R1-UTR_bc22	AGGTAGTCTGTAATGACACATTACAATGGCAGAG
88	005_Gpal_HYP1_-100f_bc04	AGGCGTCTACACCCAATCCAAAACCTTACCA	R1-UTR_bc23	AGGTAGTCTGTAATGACACATTACAATGGCAGAG
89	005_Gpal_HYP1_-100f_bc05	AGGTCGATGCACCCAATCCAAAACCTTACCA	R1-UTR_bc24	AGGTAGTCTGTAATGACACATTACAATGGCAGAG
90	005_Gpal_HYP1_-100f_bc06	AGTAGACGCAGCCCAATCCAAAACCTTACCA	R1-UTR_bc25	AGGTAGTCTGTAATGACACATTACAATGGCAGAG
91	005_Gpal_HYP1_-100f_bc07	AGAGACAGACGCCCAATCCAAAACCTTACCA	R1-UTR_bc26	AGGTAGTCTGTAATGACACATTACAATGGCAGAG

## Sheet: J2_HYP3
1	132_Gpal_HYP3_-200f_bc01	AGTGCTGTAGAAAACACATTCTTTGGCCGTTAG	R3-UTR_bc11	AGCTGCTAGACTGACACAATTACAATGGAAGG
2	132_Gpal_HYP3_-200f_bc01	AGTGCTGTAGAAAACACATTCTTTGGCCGTTAG	R3-UTR_bc12	AGTGAGCTCACTGACACAATTACAATGGAAGG
3	132_Gpal_HYP3_-200f_bc01	AGTGCTGTAGAAAACACATTCTTTGGCCGTTAG	R3-UTR_bc13	AGACTAGTAGCTGACACAATTACAATGGAAGG
4	132_Gpal_HYP3_-200f_bc01	AGTGCTGTAGAAAACACATTCTTTGGCCGTTAG	R3-UTR_bc14	AGGAGTATCGCTGACACAATTACAATGGAAGG
5	132_Gpal_HYP3_-200f_bc01	AGTGCTGTAGAAAACACATTCTTTGGCCGTTAG	R3-UTR_bc15	AGTATGTCGTCTGACACAATTACAATGGAAGG
6	132_Gpal_HYP3_-200f_bc01	AGTGCTGTAGAAAACACATTCTTTGGCCGTTAG	R3-UTR_bc16	AGGCTATACTCTGACACAATTACAATGGAAGG
7	132_Gpal_HYP3_-200f_bc01	AGTGCTGTAGAAAACACATTCTTTGGCCGTTAG	R3-UTR_bc17	AGGCACACGATTGACACAATTACAATGGAAGG
8	132_Gpal_HYP3_-200f_bc02	AGTCTGCATGAAAACACATTCTTTGGCCGTTAG	R3-UTR_bc11	AGCTGCTAGACTGACACAATTACAATGGAAGG
9	132_Gpal_HYP3_-200f_bc02	AGTCTGCATGAAAACACATTCTTTGGCCGTTAG	R3-UTR_bc12	AGTGAGCTCACTGACACAATTACAATGGAAGG
10	132_Gpal_HYP3_-200f_bc02	AGTCTGCATGAAAACACATTCTTTGGCCGTTAG	R3-UTR_bc13	AGACTAGTAGCTGACACAATTACAATGGAAGG
11	132_Gpal_HYP3_-200f_bc02	AGTCTGCATGAAAACACATTCTTTGGCCGTTAG	R3-UTR_bc14	AGGAGTATCGCTGACACAATTACAATGGAAGG
12	132_Gpal_HYP3_-200f_bc02	AGTCTGCATGAAAACACATTCTTTGGCCGTTAG	R3-UTR_bc15	AGTATGTCGTCTGACACAATTACAATGGAAGG
13	132_Gpal_HYP3_-200f_bc02	AGTCTGCATGAAAACACATTCTTTGGCCGTTAG	R3-UTR_bc16	AGGCTATACTCTGACACAATTACAATGGAAGG
14	132_Gpal_HYP3_-200f_bc02	AGTCTGCATGAAAACACATTCTTTGGCCGTTAG	R3-UTR_bc17	AGGCACACGATTGACACAATTACAATGGAAGG
15	132_Gpal_HYP3_-200f_bc03	AGGACACGTGAAAACACATTCTTTGGCCGTTAG	R3-UTR_bc11	AGCTGCTAGACTGACACAATTACAATGGAAGG
16	132_Gpal_HYP3_-200f_bc03	AGGACACGTGAAAACACATTCTTTGGCCGTTAG	R3-UTR_bc12	AGTGAGCTCACTGACACAATTACAATGGAAGG
17	132_Gpal_HYP3_-200f_bc03	AGGACACGTGAAAACACATTCTTTGGCCGTTAG	R3-UTR_bc13	AGACTAGTAGCTGACACAATTACAATGGAAGG
18	132_Gpal_HYP3_-200f_bc03	AGGACACGTGAAAACACATTCTTTGGCCGTTAG	R3-UTR_bc14	AGGAGTATCGCTGACACAATTACAATGGAAGG
19	132_Gpal_HYP3_-200f_bc03	AGGACACGTGAAAACACATTCTTTGGCCGTTAG	R3-UTR_bc15	AGTATGTCGTCTGACACAATTACAATGGAAGG
20	132_Gpal_HYP3_-200f_bc03	AGGACACGTGAAAACACATTCTTTGGCCGTTAG	R3-UTR_bc16	AGGCTATACTCTGACACAATTACAATGGAAGG
21	132_Gpal_HYP3_-200f_bc03	AGGACACGTGAAAACACATTCTTTGGCCGTTAG	R3-UTR_bc17	AGGCACACGATTGACACAATTACAATGGAAGG
22	132_Gpal_HYP3_-200f_bc04	AGGCGTCTACAAAACACATTCTTTGGCCGTTAG	R3-UTR_bc11	AGCTGCTAGACTGACACAATTACAATGGAAGG
23	132_Gpal_HYP3_-200f_bc04	AGGCGTCTACAAAACACATTCTTTGGCCGTTAG	R3-UTR_bc12	AGTGAGCTCACTGACACAATTACAATGGAAGG
24	132_Gpal_HYP3_-200f_bc04	AGGCGTCTACAAAACACATTCTTTGGCCGTTAG	R3-UTR_bc13	AGACTAGTAGCTGACACAATTACAATGGAAGG
25	132_Gpal_HYP3_-200f_bc04	AGGCGTCTACAAAACACATTCTTTGGCCGTTAG	R3-UTR_bc14	AGGAGTATCGCTGACACAATTACAATGGAAGG
26	132_Gpal_HYP3_-200f_bc04	AGGCGTCTACAAAACACATTCTTTGGCCGTTAG	R3-UTR_bc15	AGTATGTCGTCTGACACAATTACAATGGAAGG
27	132_Gpal_HYP3_-200f_bc04	AGGCGTCTACAAAACACATTCTTTGGCCGTTAG	R3-UTR_bc16	AGGCTATACTCTGACACAATTACAATGGAAGG
28	132_Gpal_HYP3_-200f_bc04	AGGCGTCTACAAAACACATTCTTTGGCCGTTAG	R3-UTR_bc17	AGGCACACGATTGACACAATTACAATGGAAGG
29	132_Gpal_HYP3_-200f_bc05	AGGTCGATGCAAAACACATTCTTTGGCCGTTAG	R3-UTR_bc11	AGCTGCTAGACTGACACAATTACAATGGAAGG
30	132_Gpal_HYP3_-200f_bc05	AGGTCGATGCAAAACACATTCTTTGGCCGTTAG	R3-UTR_bc12	AGTGAGCTCACTGACACAATTACAATGGAAGG
31	132_Gpal_HYP3_-200f_bc05	AGGTCGATGCAAAACACATTCTTTGGCCGTTAG	R3-UTR_bc13	AGACTAGTAGCTGACACAATTACAATGGAAGG
32	132_Gpal_HYP3_-200f_bc05	AGGTCGATGCAAAACACATTCTTTGGCCGTTAG	R3-UTR_bc14	AGGAGTATCGCTGACACAATTACAATGGAAGG
33	132_Gpal_HYP3_-200f_bc05	AGGTCGATGCAAAACACATTCTTTGGCCGTTAG	R3-UTR_bc15	AGTATGTCGTCTGACACAATTACAATGGAAGG
34	132_Gpal_HYP3_-200f_bc05	AGGTCGATGCAAAACACATTCTTTGGCCGTTAG	R3-UTR_bc16	AGGCTATACTCTGACACAATTACAATGGAAGG
35	132_Gpal_HYP3_-200f_bc05	AGGTCGATGCAAAACACATTCTTTGGCCGTTAG	R3-UTR_bc17	AGGCACACGATTGACACAATTACAATGGAAGG
36	132_Gpal_HYP3_-200f_bc06	AGTAGACGCAGAAACACATTCTTTGGCCGTTAG	R3-UTR_bc11	AGCTGCTAGACTGACACAATTACAATGGAAGG
37	132_Gpal_HYP3_-200f_bc06	AGTAGACGCAGAAACACATTCTTTGGCCGTTAG	R3-UTR_bc12	AGTGAGCTCACTGACACAATTACAATGGAAGG
38	132_Gpal_HYP3_-200f_bc06	AGTAGACGCAGAAACACATTCTTTGGCCGTTAG	R3-UTR_bc13	AGACTAGTAGCTGACACAATTACAATGGAAGG
39	132_Gpal_HYP3_-200f_bc06	AGTAGACGCAGAAACACATTCTTTGGCCGTTAG	R3-UTR_bc14	AGGAGTATCGCTGACACAATTACAATGGAAGG
40	132_Gpal_HYP3_-200f_bc06	AGTAGACGCAGAAACACATTCTTTGGCCGTTAG	R3-UTR_bc15	AGTATGTCGTCTGACACAATTACAATGGAAGG
41	132_Gpal_HYP3_-200f_bc06	AGTAGACGCAGAAACACATTCTTTGGCCGTTAG	R3-UTR_bc16	AGGCTATACTCTGACACAATTACAATGGAAGG
42	132_Gpal_HYP3_-200f_bc06	AGTAGACGCAGAAACACATTCTTTGGCCGTTAG	R3-UTR_bc17	AGGCACACGATTGACACAATTACAATGGAAGG
43	132_Gpal_HYP3_-200f_bc07	AGAGACAGACGAAACACATTCTTTGGCCGTTAG	R3-UTR_bc11	AGCTGCTAGACTGACACAATTACAATGGAAGG
44	132_Gpal_HYP3_-200f_bc07	AGAGACAGACGAAACACATTCTTTGGCCGTTAG	R3-UTR_bc12	AGTGAGCTCACTGACACAATTACAATGGAAGG
45	132_Gpal_HYP3_-200f_bc07	AGAGACAGACGAAACACATTCTTTGGCCGTTAG	R3-UTR_bc13	AGACTAGTAGCTGACACAATTACAATGGAAGG
46	132_Gpal_HYP3_-200f_bc07	AGAGACAGACGAAACACATTCTTTGGCCGTTAG	R3-UTR_bc14	AGGAGTATCGCTGACACAATTACAATGGAAGG
47	132_Gpal_HYP3_-200f_bc07	AGAGACAGACGAAACACATTCTTTGGCCGTTAG	R3-UTR_bc15	AGTATGTCGTCTGACACAATTACAATGGAAGG
48	132_Gpal_HYP3_-200f_bc07	AGAGACAGACGAAACACATTCTTTGGCCGTTAG	R3-UTR_bc16	AGGCTATACTCTGACACAATTACAATGGAAGG
49	132_Gpal_HYP3_-200f_bc07	AGAGACAGACGAAACACATTCTTTGGCCGTTAG	R3-UTR_bc17	AGGCACACGATTGACACAATTACAATGGAAGG
50	132_Gpal_HYP3_-200f_bc08	AGTGTACTACGAAACACATTCTTTGGCCGTTAG	R3-UTR_bc11	AGCTGCTAGACTGACACAATTACAATGGAAGG
51	132_Gpal_HYP3_-200f_bc08	AGTGTACTACGAAACACATTCTTTGGCCGTTAG	R3-UTR_bc12	AGTGAGCTCACTGACACAATTACAATGGAAGG
52	132_Gpal_HYP3_-200f_bc08	AGTGTACTACGAAACACATTCTTTGGCCGTTAG	R3-UTR_bc13	AGACTAGTAGCTGACACAATTACAATGGAAGG
53	132_Gpal_HYP3_-200f_bc08	AGTGTACTACGAAACACATTCTTTGGCCGTTAG	R3-UTR_bc14	AGGAGTATCGCTGACACAATTACAATGGAAGG
54	132_Gpal_HYP3_-200f_bc08	AGTGTACTACGAAACACATTCTTTGGCCGTTAG	R3-UTR_bc15	AGTATGTCGTCTGACACAATTACAATGGAAGG
55	132_Gpal_HYP3_-200f_bc08	AGTGTACTACGAAACACATTCTTTGGCCGTTAG	R3-UTR_bc16	AGGCTATACTCTGACACAATTACAATGGAAGG
56	132_Gpal_HYP3_-200f_bc08	AGTGTACTACGAAACACATTCTTTGGCCGTTAG	R3-UTR_bc17	AGGCACACGATTGACACAATTACAATGGAAGG
57	132_Gpal_HYP3_-200f_bc09	AGCACTAGATGAAACACATTCTTTGGCCGTTAG	R3-UTR_bc11	AGCTGCTAGACTGACACAATTACAATGGAAGG
58	132_Gpal_HYP3_-200f_bc09	AGCACTAGATGAAACACATTCTTTGGCCGTTAG	R3-UTR_bc12	AGTGAGCTCACTGACACAATTACAATGGAAGG
59	132_Gpal_HYP3_-200f_bc09	AGCACTAGATGAAACACATTCTTTGGCCGTTAG	R3-UTR_bc13	AGACTAGTAGCTGACACAATTACAATGGAAGG
60	132_Gpal_HYP3_-200f_bc09	AGCACTAGATGAAACACATTCTTTGGCCGTTAG	R3-UTR_bc14	AGGAGTATCGCTGACACAATTACAATGGAAGG
61	132_Gpal_HYP3_-200f_bc09	AGCACTAGATGAAACACATTCTTTGGCCGTTAG	R3-UTR_bc15	AGTATGTCGTCTGACACAATTACAATGGAAGG
62	132_Gpal_HYP3_-200f_bc09	AGCACTAGATGAAACACATTCTTTGGCCGTTAG	R3-UTR_bc16	AGGCTATACTCTGACACAATTACAATGGAAGG
63	132_Gpal_HYP3_-200f_bc09	AGCACTAGATGAAACACATTCTTTGGCCGTTAG	R3-UTR_bc17	AGGCACACGATTGACACAATTACAATGGAAGG
64	132_Gpal_HYP3_-200f_bc10	AGGCAGATATGAAACACATTCTTTGGCCGTTAG	R3-UTR_bc11	AGCTGCTAGACTGACACAATTACAATGGAAGG
65	132_Gpal_HYP3_-200f_bc10	AGGCAGATATGAAACACATTCTTTGGCCGTTAG	R3-UTR_bc12	AGTGAGCTCACTGACACAATTACAATGGAAGG
66	132_Gpal_HYP3_-200f_bc10	AGGCAGATATGAAACACATTCTTTGGCCGTTAG	R3-UTR_bc13	AGACTAGTAGCTGACACAATTACAATGGAAGG
67	132_Gpal_HYP3_-200f_bc10	AGGCAGATATGAAACACATTCTTTGGCCGTTAG	R3-UTR_bc14	AGGAGTATCGCTGACACAATTACAATGGAAGG
68	132_Gpal_HYP3_-200f_bc10	AGGCAGATATGAAACACATTCTTTGGCCGTTAG	R3-UTR_bc15	AGTATGTCGTCTGACACAATTACAATGGAAGG
69	132_Gpal_HYP3_-200f_bc10	AGGCAGATATGAAACACATTCTTTGGCCGTTAG	R3-UTR_bc16	AGGCTATACTCTGACACAATTACAATGGAAGG
70	132_Gpal_HYP3_-200f_bc10	AGGCAGATATGAAACACATTCTTTGGCCGTTAG	R3-UTR_bc17	AGGCACACGATTGACACAATTACAATGGAAGG
71	132_Gpal_HYP3_-200f_bc01	AGTGCTGTAGAAAACACATTCTTTGGCCGTTAG	R3-UTR_bc18	AGGATGCACATTGACACAATTACAATGGAAGG
72	132_Gpal_HYP3_-200f_bc02	AGTCTGCATGAAAACACATTCTTTGGCCGTTAG	R3-UTR_bc18	AGGATGCACATTGACACAATTACAATGGAAGG
73	132_Gpal_HYP3_-200f_bc03	AGGACACGTGAAAACACATTCTTTGGCCGTTAG	R3-UTR_bc18	AGGATGCACATTGACACAATTACAATGGAAGG
74	132_Gpal_HYP3_-200f_bc04	AGGCGTCTACAAAACACATTCTTTGGCCGTTAG	R3-UTR_bc18	AGGATGCACATTGACACAATTACAATGGAAGG
75	132_Gpal_HYP3_-200f_bc05	AGGTCGATGCAAAACACATTCTTTGGCCGTTAG	R3-UTR_bc18	AGGATGCACATTGACACAATTACAATGGAAGG
76	132_Gpal_HYP3_-200f_bc06	AGTAGACGCAGAAACACATTCTTTGGCCGTTAG	R3-UTR_bc18	AGGATGCACATTGACACAATTACAATGGAAGG
77	132_Gpal_HYP3_-200f_bc07	AGAGACAGACGAAACACATTCTTTGGCCGTTAG	R3-UTR_bc18	AGGATGCACATTGACACAATTACAATGGAAGG
78	132_Gpal_HYP3_-200f_bc01	AGTGCTGTAGAAAACACATTCTTTGGCCGTTAG	R3-UTR_bc19	AGATGACACGTTGACACAATTACAATGGAAGG
79	132_Gpal_HYP3_-200f_bc02	AGTCTGCATGAAAACACATTCTTTGGCCGTTAG	R3-UTR_bc19	AGATGACACGTTGACACAATTACAATGGAAGG
80	132_Gpal_HYP3_-200f_bc03	AGGACACGTGAAAACACATTCTTTGGCCGTTAG	R3-UTR_bc19	AGATGACACGTTGACACAATTACAATGGAAGG
81	132_Gpal_HYP3_-200f_bc04	AGGCGTCTACAAAACACATTCTTTGGCCGTTAG	R3-UTR_bc19	AGATGACACGTTGACACAATTACAATGGAAGG
82	132_Gpal_HYP3_-200f_bc05	AGGTCGATGCAAAACACATTCTTTGGCCGTTAG	R3-UTR_bc19	AGATGACACGTTGACACAATTACAATGGAAGG
83	132_Gpal_HYP3_-200f_bc06	AGTAGACGCAGAAACACATTCTTTGGCCGTTAG	R3-UTR_bc19	AGATGACACGTTGACACAATTACAATGGAAGG
84	132_Gpal_HYP3_-200f_bc07	AGAGACAGACGAAACACATTCTTTGGCCGTTAG	R3-UTR_bc19	AGATGACACGTTGACACAATTACAATGGAAGG
85	132_Gpal_HYP3_-200f_bc01	AGTGCTGTAGAAAACACATTCTTTGGCCGTTAG	R3-UTR_bc20	AGGTAGTCTGTTGACACAATTACAATGGAAGG
86	132_Gpal_HYP3_-200f_bc02	AGTCTGCATGAAAACACATTCTTTGGCCGTTAG	R3-UTR_bc20	AGGTAGTCTGTTGACACAATTACAATGGAAGG
87	132_Gpal_HYP3_-200f_bc03	AGGACACGTGAAAACACATTCTTTGGCCGTTAG	R3-UTR_bc20	AGGTAGTCTGTTGACACAATTACAATGGAAGG
88	132_Gpal_HYP3_-200f_bc04	AGGCGTCTACAAAACACATTCTTTGGCCGTTAG	R3-UTR_bc20	AGGTAGTCTGTTGACACAATTACAATGGAAGG
89	132_Gpal_HYP3_-200f_bc05	AGGTCGATGCAAAACACATTCTTTGGCCGTTAG	R3-UTR_bc20	AGGTAGTCTGTTGACACAATTACAATGGAAGG
90	132_Gpal_HYP3_-200f_bc06	AGTAGACGCAGAAACACATTCTTTGGCCGTTAG	R3-UTR_bc20	AGGTAGTCTGTTGACACAATTACAATGGAAGG
91	132_Gpal_HYP3_-200f_bc07	AGAGACAGACGAAACACATTCTTTGGCCGTTAG	R3-UTR_bc20	AGGTAGTCTGTTGACACAATTACAATGGAAGG

## Sheet: Males_HYP1
1	005_Gpal_HYP1_-100f_bc21	AGTCTGTCGAGTCCCAATCCAAAACCTTACCA	R1-UTR_bc11	AGCTGCTAGACAATGACACATTACAATGGCAGAG
2	005_Gpal_HYP1_-100f_bc21	AGTCTGTCGAGTCCCAATCCAAAACCTTACCA	R1-UTR_bc12	AGTGAGCTCACAATGACACATTACAATGGCAGAG
3	005_Gpal_HYP1_-100f_bc21	AGTCTGTCGAGTCCCAATCCAAAACCTTACCA	R1-UTR_bc13	AGACTAGTAGCAATGACACATTACAATGGCAGAG
4	005_Gpal_HYP1_-100f_bc21	AGTCTGTCGAGTCCCAATCCAAAACCTTACCA	R1-UTR_bc14	AGGAGTATCGCAATGACACATTACAATGGCAGAG
5	005_Gpal_HYP1_-100f_bc21	AGTCTGTCGAGTCCCAATCCAAAACCTTACCA	R1-UTR_bc15	AGTATGTCGTCAATGACACATTACAATGGCAGAG
6	005_Gpal_HYP1_-100f_bc21	AGTCTGTCGAGTCCCAATCCAAAACCTTACCA	R1-UTR_bc16	AGGCTATACTCAATGACACATTACAATGGCAGAG
7	005_Gpal_HYP1_-100f_bc21	AGTCTGTCGAGTCCCAATCCAAAACCTTACCA	R1-UTR_bc17	AGGCACACGATAATGACACATTACAATGGCAGAG
8	005_Gpal_HYP1_-100f_bc22	AGGCTACGTCATCCCAATCCAAAACCTTACCA	R1-UTR_bc11	AGCTGCTAGACAATGACACATTACAATGGCAGAG
9	005_Gpal_HYP1_-100f_bc22	AGGCTACGTCATCCCAATCCAAAACCTTACCA	R1-UTR_bc12	AGTGAGCTCACAATGACACATTACAATGGCAGAG
10	005_Gpal_HYP1_-100f_bc22	AGGCTACGTCATCCCAATCCAAAACCTTACCA	R1-UTR_bc13	AGACTAGTAGCAATGACACATTACAATGGCAGAG
11	005_Gpal_HYP1_-100f_bc22	AGGCTACGTCATCCCAATCCAAAACCTTACCA	R1-UTR_bc14	AGGAGTATCGCAATGACACATTACAATGGCAGAG
12	005_Gpal_HYP1_-100f_bc22	AGGCTACGTCATCCCAATCCAAAACCTTACCA	R1-UTR_bc15	AGTATGTCGTCAATGACACATTACAATGGCAGAG
13	005_Gpal_HYP1_-100f_bc22	AGGCTACGTCATCCCAATCCAAAACCTTACCA	R1-UTR_bc16	AGGCTATACTCAATGACACATTACAATGGCAGAG
14	005_Gpal_HYP1_-100f_bc22	AGGCTACGTCATCCCAATCCAAAACCTTACCA	R1-UTR_bc17	AGGCACACGATAATGACACATTACAATGGCAGAG
15	005_Gpal_HYP1_-100f_bc23	AGGTAGCAGACACCCAATCCAAAACCTTACCA	R1-UTR_bc11	AGCTGCTAGACAATGACACATTACAATGGCAGAG
16	005_Gpal_HYP1_-100f_bc23	AGGTAGCAGACACCCAATCCAAAACCTTACCA	R1-UTR_bc12	AGTGAGCTCACAATGACACATTACAATGGCAGAG
17	005_Gpal_HYP1_-100f_bc23	AGGTAGCAGACACCCAATCCAAAACCTTACCA	R1-UTR_bc13	AGACTAGTAGCAATGACACATTACAATGGCAGAG
18	005_Gpal_HYP1_-100f_bc23	AGGTAGCAGACACCCAATCCAAAACCTTACCA	R1-UTR_bc14	AGGAGTATCGCAATGACACATTACAATGGCAGAG
19	005_Gpal_HYP1_-100f_bc23	AGGTAGCAGACACCCAATCCAAAACCTTACCA	R1-UTR_bc15	AGTATGTCGTCAATGACACATTACAATGGCAGAG
20	005_Gpal_HYP1_-100f_bc23	AGGTAGCAGACACCCAATCCAAAACCTTACCA	R1-UTR_bc16	AGGCTATACTCAATGACACATTACAATGGCAGAG
21	005_Gpal_HYP1_-100f_bc23	AGGTAGCAGACACCCAATCCAAAACCTTACCA	R1-UTR_bc17	AGGCACACGATAATGACACATTACAATGGCAGAG
22	005_Gpal_HYP1_-100f_bc24	AGATACTGACGACCCAATCCAAAACCTTACCA	R1-UTR_bc11	AGCTGCTAGACAATGACACATTACAATGGCAGAG
23	005_Gpal_HYP1_-100f_bc24	AGATACTGACGACCCAATCCAAAACCTTACCA	R1-UTR_bc12	AGTGAGCTCACAATGACACATTACAATGGCAGAG
24	005_Gpal_HYP1_-100f_bc24	AGATACTGACGACCCAATCCAAAACCTTACCA	R1-UTR_bc13	AGACTAGTAGCAATGACACATTACAATGGCAGAG
25	005_Gpal_HYP1_-100f_bc24	AGATACTGACGACCCAATCCAAAACCTTACCA	R1-UTR_bc14	AGGAGTATCGCAATGACACATTACAATGGCAGAG

## Sheet: Males_HYP3
1	132_Gpal_HYP3_-200f_bc21	AGTCTGTCGAGTAAACACATTCTTTGGCCGTTAG	R3-UTR_bc11	AGCTGCTAGACTGACACAATTACAATGGAAGG
2	132_Gpal_HYP3_-200f_bc21	AGTCTGTCGAGTAAACACATTCTTTGGCCGTTAG	R3-UTR_bc12	AGTGAGCTCACTGACACAATTACAATGGAAGG
3	132_Gpal_HYP3_-200f_bc21	AGTCTGTCGAGTAAACACATTCTTTGGCCGTTAG	R3-UTR_bc13	AGACTAGTAGCTGACACAATTACAATGGAAGG
4	132_Gpal_HYP3_-200f_bc21	AGTCTGTCGAGTAAACACATTCTTTGGCCGTTAG	R3-UTR_bc14	AGGAGTATCGCTGACACAATTACAATGGAAGG
5	132_Gpal_HYP3_-200f_bc21	AGTCTGTCGAGTAAACACATTCTTTGGCCGTTAG	R3-UTR_bc15	AGTATGTCGTCTGACACAATTACAATGGAAGG
6	132_Gpal_HYP3_-200f_bc21	AGTCTGTCGAGTAAACACATTCTTTGGCCGTTAG	R3-UTR_bc16	AGGCTATACTCTGACACAATTACAATGGAAGG
7	132_Gpal_HYP3_-200f_bc21	AGTCTGTCGAGTAAACACATTCTTTGGCCGTTAG	R3-UTR_bc17	AGGCACACGATTGACACAATTACAATGGAAGG
8	132_Gpal_HYP3_-200f_bc22	AGGCTACGTCATAAACACATTCTTTGGCCGTTAG	R3-UTR_bc11	AGCTGCTAGACTGACACAATTACAATGGAAGG
9	132_Gpal_HYP3_-200f_bc22	AGGCTACGTCATAAACACATTCTTTGGCCGTTAG	R3-UTR_bc12	AGTGAGCTCACTGACACAATTACAATGGAAGG
10	132_Gpal_HYP3_-200f_bc22	AGGCTACGTCATAAACACATTCTTTGGCCGTTAG	R3-UTR_bc13	AGACTAGTAGCTGACACAATTACAATGGAAGG
11	132_Gpal_HYP3_-200f_bc22	AGGCTACGTCATAAACACATTCTTTGGCCGTTAG	R3-UTR_bc14	AGGAGTATCGCTGACACAATTACAATGGAAGG
12	132_Gpal_HYP3_-200f_bc22	AGGCTACGTCATAAACACATTCTTTGGCCGTTAG	R3-UTR_bc15	AGTATGTCGTCTGACACAATTACAATGGAAGG
13	132_Gpal_HYP3_-200f_bc22	AGGCTACGTCATAAACACATTCTTTGGCCGTTAG	R3-UTR_bc16	AGGCTATACTCTGACACAATTACAATGGAAGG
14	132_Gpal_HYP3_-200f_bc22	AGGCTACGTCATAAACACATTCTTTGGCCGTTAG	R3-UTR_bc17	AGGCACACGATTGACACAATTACAATGGAAGG
15	132_Gpal_HYP3_-200f_bc23	AGGTAGCAGACAAAACACATTCTTTGGCCGTTAG	R3-UTR_bc11	AGCTGCTAGACTGACACAATTACAATGGAAGG
16	132_Gpal_HYP3_-200f_bc23	AGGTAGCAGACAAAACACATTCTTTGGCCGTTAG	R3-UTR_bc12	AGTGAGCTCACTGACACAATTACAATGGAAGG
17	132_Gpal_HYP3_-200f_bc23	AGGTAGCAGACAAAACACATTCTTTGGCCGTTAG	R3-UTR_bc13	AGACTAGTAGCTGACACAATTACAATGGAAGG
18	132_Gpal_HYP3_-200f_bc23	AGGTAGCAGACAAAACACATTCTTTGGCCGTTAG	R3-UTR_bc14	AGGAGTATCGCTGACACAATTACAATGGAAGG
19	132_Gpal_HYP3_-200f_bc23	AGGTAGCAGACAAAACACATTCTTTGGCCGTTAG	R3-UTR_bc15	AGTATGTCGTCTGACACAATTACAATGGAAGG
20	132_Gpal_HYP3_-200f_bc23	AGGTAGCAGACAAAACACATTCTTTGGCCGTTAG	R3-UTR_bc16	AGGCTATACTCTGACACAATTACAATGGAAGG
21	132_Gpal_HYP3_-200f_bc23	AGGTAGCAGACAAAACACATTCTTTGGCCGTTAG	R3-UTR_bc17	AGGCACACGATTGACACAATTACAATGGAAGG
22	132_Gpal_HYP3_-200f_bc24	AGATACTGACGAAAACACATTCTTTGGCCGTTAG	R3-UTR_bc11	AGCTGCTAGACTGACACAATTACAATGGAAGG
23	132_Gpal_HYP3_-200f_bc24	AGATACTGACGAAAACACATTCTTTGGCCGTTAG	R3-UTR_bc12	AGTGAGCTCACTGACACAATTACAATGGAAGG
24	132_Gpal_HYP3_-200f_bc24	AGATACTGACGAAAACACATTCTTTGGCCGTTAG	R3-UTR_bc13	AGACTAGTAGCTGACACAATTACAATGGAAGG
25	132_Gpal_HYP3_-200f_bc24	AGATACTGACGAAAACACATTCTTTGGCCGTTAG	R3-UTR_bc14	AGGAGTATCGCTGACACAATTACAATGGAAGG

## Sheet: Females_HYP1
1	005_Gpal_HYP1_-100f_bc01	AGTGCTGTAGACCCAATCCAAAACCTTACCA	R1-UTR_bc057	AGAGTGCGCTAGAATGACACATTACAATGGCAGAG
2	005_Gpal_HYP1_-100f_bc02	AGTCTGCATGACCCAATCCAAAACCTTACCA	R1-UTR_bc057	AGAGTGCGCTAGAATGACACATTACAATGGCAGAG
3	005_Gpal_HYP1_-100f_bc03	AGGACACGTGACCCAATCCAAAACCTTACCA	R1-UTR_bc057	AGAGTGCGCTAGAATGACACATTACAATGGCAGAG
4	005_Gpal_HYP1_-100f_bc04	AGGCGTCTACACCCAATCCAAAACCTTACCA	R1-UTR_bc057	AGAGTGCGCTAGAATGACACATTACAATGGCAGAG
5	005_Gpal_HYP1_-100f_bc05	AGGTCGATGCACCCAATCCAAAACCTTACCA	R1-UTR_bc057	AGAGTGCGCTAGAATGACACATTACAATGGCAGAG
6	005_Gpal_HYP1_-100f_bc06	AGTAGACGCAGCCCAATCCAAAACCTTACCA	R1-UTR_bc057	AGAGTGCGCTAGAATGACACATTACAATGGCAGAG
7	005_Gpal_HYP1_-100f_bc07	AGAGACAGACGCCCAATCCAAAACCTTACCA	R1-UTR_bc057	AGAGTGCGCTAGAATGACACATTACAATGGCAGAG
8	005_Gpal_HYP1_-100f_bc01	AGTGCTGTAGACCCAATCCAAAACCTTACCA	R1-UTR_bc058	AGGATCGACACGAATGACACATTACAATGGCAGAG
9	005_Gpal_HYP1_-100f_bc02	AGTCTGCATGACCCAATCCAAAACCTTACCA	R1-UTR_bc058	AGGATCGACACGAATGACACATTACAATGGCAGAG
10	005_Gpal_HYP1_-100f_bc03	AGGACACGTGACCCAATCCAAAACCTTACCA	R1-UTR_bc058	AGGATCGACACGAATGACACATTACAATGGCAGAG
11	005_Gpal_HYP1_-100f_bc04	AGGCGTCTACACCCAATCCAAAACCTTACCA	R1-UTR_bc058	AGGATCGACACGAATGACACATTACAATGGCAGAG
12	005_Gpal_HYP1_-100f_bc05	AGGTCGATGCACCCAATCCAAAACCTTACCA	R1-UTR_bc058	AGGATCGACACGAATGACACATTACAATGGCAGAG
13	005_Gpal_HYP1_-100f_bc06	AGTAGACGCAGCCCAATCCAAAACCTTACCA	R1-UTR_bc058	AGGATCGACACGAATGACACATTACAATGGCAGAG
14	005_Gpal_HYP1_-100f_bc07	AGAGACAGACGCCCAATCCAAAACCTTACCA	R1-UTR_bc058	AGGATCGACACGAATGACACATTACAATGGCAGAG
15	005_Gpal_HYP1_-100f_bc01	AGTGCTGTAGACCCAATCCAAAACCTTACCA	R1-UTR_bc059	AGTCACACTACGAATGACACATTACAATGGCAGAG
16	005_Gpal_HYP1_-100f_bc02	AGTCTGCATGACCCAATCCAAAACCTTACCA	R1-UTR_bc059	AGTCACACTACGAATGACACATTACAATGGCAGAG
17	005_Gpal_HYP1_-100f_bc03	AGGACACGTGACCCAATCCAAAACCTTACCA	R1-UTR_bc059	AGTCACACTACGAATGACACATTACAATGGCAGAG
18	005_Gpal_HYP1_-100f_bc04	AGGCGTCTACACCCAATCCAAAACCTTACCA	R1-UTR_bc059	AGTCACACTACGAATGACACATTACAATGGCAGAG
19	005_Gpal_HYP1_-100f_bc05	AGGTCGATGCACCCAATCCAAAACCTTACCA	R1-UTR_bc059	AGTCACACTACGAATGACACATTACAATGGCAGAG
20	005_Gpal_HYP1_-100f_bc06	AGTAGACGCAGCCCAATCCAAAACCTTACCA	R1-UTR_bc059	AGTCACACTACGAATGACACATTACAATGGCAGAG
21	005_Gpal_HYP1_-100f_bc07	AGAGACAGACGCCCAATCCAAAACCTTACCA	R1-UTR_bc059	AGTCACACTACGAATGACACATTACAATGGCAGAG
22	005_Gpal_HYP1_-100f_bc01	AGTGCTGTAGACCCAATCCAAAACCTTACCA	R1-UTR_bc060	AGTGAGTGTGCGAATGACACATTACAATGGCAGAG
23	005_Gpal_HYP1_-100f_bc02	AGTCTGCATGACCCAATCCAAAACCTTACCA	R1-UTR_bc060	AGTGAGTGTGCGAATGACACATTACAATGGCAGAG
24	005_Gpal_HYP1_-100f_bc03	AGGACACGTGACCCAATCCAAAACCTTACCA	R1-UTR_bc060	AGTGAGTGTGCGAATGACACATTACAATGGCAGAG
25	005_Gpal_HYP1_-100f_bc04	AGGCGTCTACACCCAATCCAAAACCTTACCA	R1-UTR_bc060	AGTGAGTGTGCGAATGACACATTACAATGGCAGAG
26	005_Gpal_HYP1_-100f_bc05	AGGTCGATGCACCCAATCCAAAACCTTACCA	R1-UTR_bc060	AGTGAGTGTGCGAATGACACATTACAATGGCAGAG
27	005_Gpal_HYP1_-100f_bc06	AGTAGACGCAGCCCAATCCAAAACCTTACCA	R1-UTR_bc060	AGTGAGTGTGCGAATGACACATTACAATGGCAGAG
28	005_Gpal_HYP1_-100f_bc07	AGAGACAGACGCCCAATCCAAAACCTTACCA	R1-UTR_bc060	AGTGAGTGTGCGAATGACACATTACAATGGCAGAG

## Sheet: Females_HYP3
1	132_Gpal_HYP3_-200f_bc01	AGTGCTGTAGAAAACACATTCTTTGGCCGTTAG	R3-UTR_bc057	AGAGTGCGCTAGTGACACAATTACAATGGAAGG
2	132_Gpal_HYP3_-200f_bc02	AGTCTGCATGAAAACACATTCTTTGGCCGTTAG	R3-UTR_bc057	AGAGTGCGCTAGTGACACAATTACAATGGAAGG
3	132_Gpal_HYP3_-200f_bc03	AGGACACGTGAAAACACATTCTTTGGCCGTTAG	R3-UTR_bc057	AGAGTGCGCTAGTGACACAATTACAATGGAAGG
4	132_Gpal_HYP3_-200f_bc04	AGGCGTCTACAAAACACATTCTTTGGCCGTTAG	R3-UTR_bc057	AGAGTGCGCTAGTGACACAATTACAATGGAAGG
5	132_Gpal_HYP3_-200f_bc05	AGGTCGATGCAAAACACATTCTTTGGCCGTTAG	R3-UTR_bc057	AGAGTGCGCTAGTGACACAATTACAATGGAAGG
6	132_Gpal_HYP3_-200f_bc06	AGTAGACGCAGAAACACATTCTTTGGCCGTTAG	R3-UTR_bc057	AGAGTGCGCTAGTGACACAATTACAATGGAAGG
7	132_Gpal_HYP3_-200f_bc07	AGAGACAGACGAAACACATTCTTTGGCCGTTAG	R3-UTR_bc057	AGAGTGCGCTAGTGACACAATTACAATGGAAGG
8	132_Gpal_HYP3_-200f_bc01	AGTGCTGTAGAAAACACATTCTTTGGCCGTTAG	R3-UTR_bc058	AGGATCGACACGTGACACAATTACAATGGAAGG
9	132_Gpal_HYP3_-200f_bc02	AGTCTGCATGAAAACACATTCTTTGGCCGTTAG	R3-UTR_bc058	AGGATCGACACGTGACACAATTACAATGGAAGG
10	132_Gpal_HYP3_-200f_bc03	AGGACACGTGAAAACACATTCTTTGGCCGTTAG	R3-UTR_bc058	AGGATCGACACGTGACACAATTACAATGGAAGG
11	132_Gpal_HYP3_-200f_bc04	AGGCGTCTACAAAACACATTCTTTGGCCGTTAG	R3-UTR_bc058	AGGATCGACACGTGACACAATTACAATGGAAGG
12	132_Gpal_HYP3_-200f_bc05	AGGTCGATGCAAAACACATTCTTTGGCCGTTAG	R3-UTR_bc058	AGGATCGACACGTGACACAATTACAATGGAAGG
13	132_Gpal_HYP3_-200f_bc06	AGTAGACGCAGAAACACATTCTTTGGCCGTTAG	R3-UTR_bc058	AGGATCGACACGTGACACAATTACAATGGAAGG
14	132_Gpal_HYP3_-200f_bc07	AGAGACAGACGAAACACATTCTTTGGCCGTTAG	R3-UTR_bc058	AGGATCGACACGTGACACAATTACAATGGAAGG
15	132_Gpal_HYP3_-200f_bc01	AGTGCTGTAGAAAACACATTCTTTGGCCGTTAG	R3-UTR_bc059	AGTCACACTACGTGACACAATTACAATGGAAGG
16	132_Gpal_HYP3_-200f_bc02	AGTCTGCATGAAAACACATTCTTTGGCCGTTAG	R3-UTR_bc059	AGTCACACTACGTGACACAATTACAATGGAAGG
17	132_Gpal_HYP3_-200f_bc03	AGGACACGTGAAAACACATTCTTTGGCCGTTAG	R3-UTR_bc059	AGTCACACTACGTGACACAATTACAATGGAAGG
18	132_Gpal_HYP3_-200f_bc04	AGGCGTCTACAAAACACATTCTTTGGCCGTTAG	R3-UTR_bc059	AGTCACACTACGTGACACAATTACAATGGAAGG
19	132_Gpal_HYP3_-200f_bc05	AGGTCGATGCAAAACACATTCTTTGGCCGTTAG	R3-UTR_bc059	AGTCACACTACGTGACACAATTACAATGGAAGG
20	132_Gpal_HYP3_-200f_bc06	AGTAGACGCAGAAACACATTCTTTGGCCGTTAG	R3-UTR_bc059	AGTCACACTACGTGACACAATTACAATGGAAGG
21	132_Gpal_HYP3_-200f_bc07	AGAGACAGACGAAACACATTCTTTGGCCGTTAG	R3-UTR_bc059	AGTCACACTACGTGACACAATTACAATGGAAGG
22	132_Gpal_HYP3_-200f_bc01	AGTGCTGTAGAAAACACATTCTTTGGCCGTTAG	R3-UTR_bc060	AGTGAGTGTGCGTGACACAATTACAATGGAAGG
23	132_Gpal_HYP3_-200f_bc02	AGTCTGCATGAAAACACATTCTTTGGCCGTTAG	R3-UTR_bc060	AGTGAGTGTGCGTGACACAATTACAATGGAAGG
24	132_Gpal_HYP3_-200f_bc03	AGGACACGTGAAAACACATTCTTTGGCCGTTAG	R3-UTR_bc060	AGTGAGTGTGCGTGACACAATTACAATGGAAGG
25	132_Gpal_HYP3_-200f_bc04	AGGCGTCTACAAAACACATTCTTTGGCCGTTAG	R3-UTR_bc060	AGTGAGTGTGCGTGACACAATTACAATGGAAGG
26	132_Gpal_HYP3_-200f_bc05	AGGTCGATGCAAAACACATTCTTTGGCCGTTAG	R3-UTR_bc060	AGTGAGTGTGCGTGACACAATTACAATGGAAGG
27	132_Gpal_HYP3_-200f_bc06	AGTAGACGCAGAAACACATTCTTTGGCCGTTAG	R3-UTR_bc060	AGTGAGTGTGCGTGACACAATTACAATGGAAGG
28	132_Gpal_HYP3_-200f_bc07	AGAGACAGACGAAACACATTCTTTGGCCGTTAG	R3-UTR_bc060	AGTGAGTGTGCGTGACACAATTACAATGGAAGG

## Sheet: Cysts_HYP1
1	005_Gpal_HYP1_-100f_bc01	AGTGCTGTAGACCCAATCCAAAACCTTACCA	R1-UTR_bc27	AGAGCGTGATCAAATGACACATTACAATGGCAGAG
2	005_Gpal_HYP1_-100f_bc02	AGTCTGCATGACCCAATCCAAAACCTTACCA	R1-UTR_bc27	AGAGCGTGATCAAATGACACATTACAATGGCAGAG
3	005_Gpal_HYP1_-100f_bc03	AGGACACGTGACCCAATCCAAAACCTTACCA	R1-UTR_bc27	AGAGCGTGATCAAATGACACATTACAATGGCAGAG
4	005_Gpal_HYP1_-100f_bc04	AGGCGTCTACACCCAATCCAAAACCTTACCA	R1-UTR_bc27	AGAGCGTGATCAAATGACACATTACAATGGCAGAG
5	005_Gpal_HYP1_-100f_bc05	AGGTCGATGCACCCAATCCAAAACCTTACCA	R1-UTR_bc27	AGAGCGTGATCAAATGACACATTACAATGGCAGAG
6	005_Gpal_HYP1_-100f_bc06	AGTAGACGCAGCCCAATCCAAAACCTTACCA	R1-UTR_bc27	AGAGCGTGATCAAATGACACATTACAATGGCAGAG
7	005_Gpal_HYP1_-100f_bc07	AGAGACAGACGCCCAATCCAAAACCTTACCA	R1-UTR_bc27	AGAGCGTGATCAAATGACACATTACAATGGCAGAG
8	005_Gpal_HYP1_-100f_bc08	AGTGTACTACGCCCAATCCAAAACCTTACCA	R1-UTR_bc27	AGAGCGTGATCAAATGACACATTACAATGGCAGAG
9	005_Gpal_HYP1_-100f_bc01	AGTGCTGTAGACCCAATCCAAAACCTTACCA	R1-UTR_bc28	AGCGACTGCATAAATGACACATTACAATGGCAGAG
10	005_Gpal_HYP1_-100f_bc02	AGTCTGCATGACCCAATCCAAAACCTTACCA	R1-UTR_bc28	AGCGACTGCATAAATGACACATTACAATGGCAGAG
11	005_Gpal_HYP1_-100f_bc03	AGGACACGTGACCCAATCCAAAACCTTACCA	R1-UTR_bc28	AGCGACTGCATAAATGACACATTACAATGGCAGAG
12	005_Gpal_HYP1_-100f_bc04	AGGCGTCTACACCCAATCCAAAACCTTACCA	R1-UTR_bc28	AGCGACTGCATAAATGACACATTACAATGGCAGAG
13	005_Gpal_HYP1_-100f_bc05	AGGTCGATGCACCCAATCCAAAACCTTACCA	R1-UTR_bc28	AGCGACTGCATAAATGACACATTACAATGGCAGAG
14	005_Gpal_HYP1_-100f_bc06	AGTAGACGCAGCCCAATCCAAAACCTTACCA	R1-UTR_bc28	AGCGACTGCATAAATGACACATTACAATGGCAGAG
15	005_Gpal_HYP1_-100f_bc07	AGAGACAGACGCCCAATCCAAAACCTTACCA	R1-UTR_bc28	AGCGACTGCATAAATGACACATTACAATGGCAGAG
16	005_Gpal_HYP1_-100f_bc08	AGTGTACTACGCCCAATCCAAAACCTTACCA	R1-UTR_bc28	AGCGACTGCATAAATGACACATTACAATGGCAGAG
17	005_Gpal_HYP1_-100f_bc01	AGTGCTGTAGACCCAATCCAAAACCTTACCA	R1-UTR_bc29	AGTAGCTGAGTAAATGACACATTACAATGGCAGAG
18	005_Gpal_HYP1_-100f_bc02	AGTCTGCATGACCCAATCCAAAACCTTACCA	R1-UTR_bc29	AGTAGCTGAGTAAATGACACATTACAATGGCAGAG
19	005_Gpal_HYP1_-100f_bc03	AGGACACGTGACCCAATCCAAAACCTTACCA	R1-UTR_bc29	AGTAGCTGAGTAAATGACACATTACAATGGCAGAG
20	005_Gpal_HYP1_-100f_bc04	AGGCGTCTACACCCAATCCAAAACCTTACCA	R1-UTR_bc29	AGTAGCTGAGTAAATGACACATTACAATGGCAGAG
21	005_Gpal_HYP1_-100f_bc05	AGGTCGATGCACCCAATCCAAAACCTTACCA	R1-UTR_bc29	AGTAGCTGAGTAAATGACACATTACAATGGCAGAG
22	005_Gpal_HYP1_-100f_bc06	AGTAGACGCAGCCCAATCCAAAACCTTACCA	R1-UTR_bc29	AGTAGCTGAGTAAATGACACATTACAATGGCAGAG
23	005_Gpal_HYP1_-100f_bc07	AGAGACAGACGCCCAATCCAAAACCTTACCA	R1-UTR_bc29	AGTAGCTGAGTAAATGACACATTACAATGGCAGAG
24	005_Gpal_HYP1_-100f_bc08	AGTGTACTACGCCCAATCCAAAACCTTACCA	R1-UTR_bc29	AGTAGCTGAGTAAATGACACATTACAATGGCAGAG
25	005_Gpal_HYP1_-100f_bc01	AGTGCTGTAGACCCAATCCAAAACCTTACCA	R1-UTR_bc30	AGGCTGACAGTAAATGACACATTACAATGGCAGAG
26	005_Gpal_HYP1_-100f_bc02	AGTCTGCATGACCCAATCCAAAACCTTACCA	R1-UTR_bc30	AGGCTGACAGTAAATGACACATTACAATGGCAGAG
27	005_Gpal_HYP1_-100f_bc03	AGGACACGTGACCCAATCCAAAACCTTACCA	R1-UTR_bc30	AGGCTGACAGTAAATGACACATTACAATGGCAGAG
28	005_Gpal_HYP1_-100f_bc04	AGGCGTCTACACCCAATCCAAAACCTTACCA	R1-UTR_bc30	AGGCTGACAGTAAATGACACATTACAATGGCAGAG
29	005_Gpal_HYP1_-100f_bc05	AGGTCGATGCACCCAATCCAAAACCTTACCA	R1-UTR_bc30	AGGCTGACAGTAAATGACACATTACAATGGCAGAG
30	005_Gpal_HYP1_-100f_bc06	AGTAGACGCAGCCCAATCCAAAACCTTACCA	R1-UTR_bc30	AGGCTGACAGTAAATGACACATTACAATGGCAGAG
31	005_Gpal_HYP1_-100f_bc07	AGAGACAGACGCCCAATCCAAAACCTTACCA	R1-UTR_bc30	AGGCTGACAGTAAATGACACATTACAATGGCAGAG
32	005_Gpal_HYP1_-100f_bc08	AGTGTACTACGCCCAATCCAAAACCTTACCA	R1-UTR_bc30	AGGCTGACAGTAAATGACACATTACAATGGCAGAG

## Sheet: Cysts_HYP3
1	132_Gpal_HYP3_-200f_bc01	AGTGCTGTAGAAAACACATTCTTTGGCCGTTAG	R3-UTR_bc27	AGAGCGTGATCATGACACAATTACAATGGAAGG
2	132_Gpal_HYP3_-200f_bc02	AGTCTGCATGAAAACACATTCTTTGGCCGTTAG	R3-UTR_bc27	AGAGCGTGATCATGACACAATTACAATGGAAGG
3	132_Gpal_HYP3_-200f_bc03	AGGACACGTGAAAACACATTCTTTGGCCGTTAG	R3-UTR_bc27	AGAGCGTGATCATGACACAATTACAATGGAAGG
4	132_Gpal_HYP3_-200f_bc04	AGGCGTCTACAAAACACATTCTTTGGCCGTTAG	R3-UTR_bc27	AGAGCGTGATCATGACACAATTACAATGGAAGG
5	132_Gpal_HYP3_-200f_bc05	AGGTCGATGCAAAACACATTCTTTGGCCGTTAG	R3-UTR_bc27	AGAGCGTGATCATGACACAATTACAATGGAAGG
6	132_Gpal_HYP3_-200f_bc06	AGTAGACGCAGAAACACATTCTTTGGCCGTTAG	R3-UTR_bc27	AGAGCGTGATCATGACACAATTACAATGGAAGG
7	132_Gpal_HYP3_-200f_bc07	AGAGACAGACGAAACACATTCTTTGGCCGTTAG	R3-UTR_bc27	AGAGCGTGATCATGACACAATTACAATGGAAGG
8	132_Gpal_HYP3_-200f_bc08	AGTGTACTACGAAACACATTCTTTGGCCGTTAG	R3-UTR_bc27	AGAGCGTGATCATGACACAATTACAATGGAAGG
9	132_Gpal_HYP3_-200f_bc01	AGTGCTGTAGAAAACACATTCTTTGGCCGTTAG	R3-UTR_bc28	AGCGACTGCATATGACACAATTACAATGGAAGG
10	132_Gpal_HYP3_-200f_bc02	AGTCTGCATGAAAACACATTCTTTGGCCGTTAG	R3-UTR_bc28	AGCGACTGCATATGACACAATTACAATGGAAGG
11	132_Gpal_HYP3_-200f_bc03	AGGACACGTGAAAACACATTCTTTGGCCGTTAG	R3-UTR_bc28	AGCGACTGCATATGACACAATTACAATGGAAGG
12	132_Gpal_HYP3_-200f_bc04	AGGCGTCTACAAAACACATTCTTTGGCCGTTAG	R3-UTR_bc28	AGCGACTGCATATGACACAATTACAATGGAAGG
13	132_Gpal_HYP3_-200f_bc05	AGGTCGATGCAAAACACATTCTTTGGCCGTTAG	R3-UTR_bc28	AGCGACTGCATATGACACAATTACAATGGAAGG
14	132_Gpal_HYP3_-200f_bc06	AGTAGACGCAGAAACACATTCTTTGGCCGTTAG	R3-UTR_bc28	AGCGACTGCATATGACACAATTACAATGGAAGG
15	132_Gpal_HYP3_-200f_bc07	AGAGACAGACGAAACACATTCTTTGGCCGTTAG	R3-UTR_bc28	AGCGACTGCATATGACACAATTACAATGGAAGG
16	132_Gpal_HYP3_-200f_bc08	AGTGTACTACGAAACACATTCTTTGGCCGTTAG	R3-UTR_bc28	AGCGACTGCATATGACACAATTACAATGGAAGG
17	132_Gpal_HYP3_-200f_bc01	AGTGCTGTAGAAAACACATTCTTTGGCCGTTAG	R3-UTR_bc29	AGTAGCTGAGTATGACACAATTACAATGGAAGG
18	132_Gpal_HYP3_-200f_bc02	AGTCTGCATGAAAACACATTCTTTGGCCGTTAG	R3-UTR_bc29	AGTAGCTGAGTATGACACAATTACAATGGAAGG
19	132_Gpal_HYP3_-200f_bc03	AGGACACGTGAAAACACATTCTTTGGCCGTTAG	R3-UTR_bc29	AGTAGCTGAGTATGACACAATTACAATGGAAGG
20	132_Gpal_HYP3_-200f_bc04	AGGCGTCTACAAAACACATTCTTTGGCCGTTAG	R3-UTR_bc29	AGTAGCTGAGTATGACACAATTACAATGGAAGG
21	132_Gpal_HYP3_-200f_bc05	AGGTCGATGCAAAACACATTCTTTGGCCGTTAG	R3-UTR_bc29	AGTAGCTGAGTATGACACAATTACAATGGAAGG
22	132_Gpal_HYP3_-200f_bc06	AGTAGACGCAGAAACACATTCTTTGGCCGTTAG	R3-UTR_bc29	AGTAGCTGAGTATGACACAATTACAATGGAAGG
23	132_Gpal_HYP3_-200f_bc07	AGAGACAGACGAAACACATTCTTTGGCCGTTAG	R3-UTR_bc29	AGTAGCTGAGTATGACACAATTACAATGGAAGG
24	132_Gpal_HYP3_-200f_bc08	AGTGTACTACGAAACACATTCTTTGGCCGTTAG	R3-UTR_bc29	AGTAGCTGAGTATGACACAATTACAATGGAAGG
25	132_Gpal_HYP3_-200f_bc01	AGTGCTGTAGAAAACACATTCTTTGGCCGTTAG	R3-UTR_bc30	AGGCTGACAGTATGACACAATTACAATGGAAGG
26	132_Gpal_HYP3_-200f_bc02	AGTCTGCATGAAAACACATTCTTTGGCCGTTAG	R3-UTR_bc30	AGGCTGACAGTATGACACAATTACAATGGAAGG
27	132_Gpal_HYP3_-200f_bc03	AGGACACGTGAAAACACATTCTTTGGCCGTTAG	R3-UTR_bc30	AGGCTGACAGTATGACACAATTACAATGGAAGG
28	132_Gpal_HYP3_-200f_bc04	AGGCGTCTACAAAACACATTCTTTGGCCGTTAG	R3-UTR_bc30	AGGCTGACAGTATGACACAATTACAATGGAAGG
29	132_Gpal_HYP3_-200f_bc05	AGGTCGATGCAAAACACATTCTTTGGCCGTTAG	R3-UTR_bc30	AGGCTGACAGTATGACACAATTACAATGGAAGG
30	132_Gpal_HYP3_-200f_bc06	AGTAGACGCAGAAACACATTCTTTGGCCGTTAG	R3-UTR_bc30	AGGCTGACAGTATGACACAATTACAATGGAAGG
31	132_Gpal_HYP3_-200f_bc07	AGAGACAGACGAAACACATTCTTTGGCCGTTAG	R3-UTR_bc30	AGGCTGACAGTATGACACAATTACAATGGAAGG
32	132_Gpal_HYP3_-200f_bc08	AGTGTACTACGAAACACATTCTTTGGCCGTTAG	R3-UTR_bc30	AGGCTGACAGTATGACACAATTACAATGGAAGG
