# Supplementary material for: A gene with a thousand alleles: The hyper-variable effectors of plant-parasitic nematodes
Source: Cell Genom. 2024 May 29;4(6):100580. doi: 10.1016/j.xgen.2024.100580 (PMC11228951; doi:10.1016/j.xgen.2024.100580)
Supplement: Data S1. Fasta file containing HYP1 gDNA sequence nucleotide alignment, related to STAR Methods [file mmc3.zip]

Archive with 1 entries (1 files):
- Data S1.fa
