# Supplementary material for: A gene with a thousand alleles: The hyper-variable effectors of plant-parasitic nematodes
Source: Cell Genom. 2024 May 29;4(6):100580. doi: 10.1016/j.xgen.2024.100580 (PMC11228951; doi:10.1016/j.xgen.2024.100580)
Supplement: Data S1. Fasta file containing HYP1 gDNA sequence nucleotide alignment, related to STAR Methods [file mmc3.zip › Data S1.fa]

>FutrG2/1-1122
ATGGTCGGCAACAATTTGATGCTGTACATTCTTCTGGCGGGCTTTTGCCTGTTCATCTACGGCACTGAAGCC
GGAGGATGCAAGCCGGGACCACAGGGGCCGTCCGGTTCCCCGGGCCCTGCGGGGAAGATGGGACCGCCCGGC
AAATGCGAGAAACCTCCGCCCAACTAT---------------------------------------------
---GAG---AAGTCGCGCCCCCCTAAATACGA---GCACCGCAAAAGATCAGCGGCGCCCGCGGCGTTTTCG
GTAAAATTTTTTGAATTTATTTTGTTCGGAATGC-TTAAAACAAAATAAAAGGATGCCGTTGGCGTTGTCAG
AGTTGCCCGTGGGGAATATGACAACAAGTGTCCTGCCGGGCCGCCCGGCGATGTCGGCCCCCCCGGACCGCC
GGGTCCCAGCGGAGAGCCGGCAAAATGTTCTCCGCCT---GAAGGCTATG---------------AAAGTGG
TAAAAGACCCGGGAGCTATGAGCGCGGAGGCGGAAGTGACCGCGGAGGCGGACGT-----------------
-------------------GACCGCGGAGACTATGAACGCGGAG----------------------------
-----------------------GCGGAAGTAACCGC---GGAGGCGGACGTGACCGCGGAGAGTATGAGCG
CGGAGGCGGAAGTAACCGCGG------------AGGCGGAAGTAACCGCGGAGGCGGACGTGACCGCGGAGA
GTATGAGCGCGGA------------------GGCGGAAGTAACCGCGGGGGCGGAAGTGACCGCGGAGAGTA
TGAGCGCGGAGGCGGAAGTAACCGCGGAGGCGGACGTGAAGGCGGAGACTATGAG-----------------
----------------CGCGGAGGCG------------------------------GGAGTAACCGCGGGGG
CGGAAGTGACCGCGGAGAGTATGAGCGCGGAGGCGGAAGTAACCGCGGAGGCGGAAGTAACCGCGGAGGCGG
A---------------CGTGACCGCGGAGACTATGAGCGCGGAGGCGGGCATAAGCACGGAGGTTATGAGGA
GCATCATCTTCGCGCTGTGCGCGGGT----TCGTTTTGAACTTAACTAAAATGGGAAGG--GGGGGGGCAGT
AATTTCTGA-TTCTTTATTTCCAGTTACGAAGATGAAGCTGGACCTCCC-GGACCTCC-GGGCCCGGAAGGA
CCTCCAGGCCCGGATGGCCCCCC-GGGGGCTTGCGAATGCAAATATTAAAAATGATCAGACGTTGAAAGACG
GTCGACT-----GACTGCCTCTGCCATTGGAATGTCATTA--------------------
>G1/1-1054
ATGGTCGGCAACAATTTGATGCTGTACTTTCTTCTGGCGGGCTTTTGCCTGTTCATCTACGGCACTGAAGCC
GGAGGATGCAAGCCGGGACCACAGGGGCCGTCCGGTTCCCCGGGCCCTGCGGGGAAGATGGGACCGCCCGGC
AAATGCGAAAAACCGCCGCCCAACTAT---------------------------------------------
---GAG---AAGTCGCGCCCCCCTAAATACGA---GCACCGCAAAAGATCAGCGGCGCCCGCGGCGTTTTCG
GTAAAATTTTTTGAATTTATTTTGTTCGAAATGC-TTAAAACAAAATAAAAGGATGCCATTGGCGTTGTCAG
AGTTGCCCGTGGGGACTATGAAAACAAGTGTCCTGCCGGGCCGCCCGGCGATGTCGGCCCCCCCGGACCACC
GGGTCCCAGCGGAGAGCCGGCAAAATGTTCTCCGCCT---GAAGGCTATG---------------AAAGTGG
TAAAAGACCCGGGAGCTATGAGCGCGGAGGCGGAAGTGACCGCGGAGGCGGACGTGACAATAAGCGCGGAAG
TAACCGCGGAGGCGGAAGTGACCGCGGAGATTATGAGCGCGGAG----------------------------
-----------------------GCGGAAGTAACCGC---GGAGGCGGACGTGAAGGCGGAGACTATGAGCG
CGGAGGCGGAAGTAACCGCGG------------A------------------GGCGGGCGTGACCGCGGAGA
CTATGAGCGCGGA------------------GGCGGAAGTAACCGCGGAGGCGGGCGTGACCGCGGAGACTA
TGAGCGCGGAGGCGGAAGTAACCGCGGGGGCGGAAGTGACCGCGGAGAGTATGAG-----------------
----------------CGCGGAGGCG------------------------------GAAGTAACCGCGGAGG
CGGAAGTGACCGCGGAGATTATGAGCGCGGAGGCGGAAGTAACCGCGGAGGCGG------GCGTGACCGCGG
A---------------------------GACTATGAGCGCGGAGGCGGGCATAAACACGGAGGTTATGACGA
GCATCATCTTCGCGCTGTGCGCGGGT----TCGTTTT-----GAACTTAAAT-----GGGGGAGGGGGCAGA
AATTTTTGA-TTCTTTATTTCCAGTTACGAAGATGAAGCTGGACCTCCC-GGACCTCCGGGGCCCGGAAGGA
CCTCCAGGCCCGGATGGCCCCCC-GGGGGCTTGCGAATGCAAATAT--------------------------
------------------------------------------------------------
>FutrG8/1-1112
ATGGTCGGCAACAATTTGATGCTGTACATTCTTCTGGCGGGCCTTTGCCTGTTCATCTACGGCACTGAAGCC
GGAGGATGCAAGCCGGGACCAAAGGGGCCGTCCGGTTCCCCGGGCCCTGCGGGAAAGATGGGACCGCCCGGC
AAATGCGAGAAACCGCCGCCCAACTAT---------------------------------------------
---GAG---AAGTCGCGCCCCCCTAAATACGA---GCACCGCAAAAGATCAGCGGCGCCCACGGCGTTTTTG
GTAAAATTTTTTGAATTTATTTTGTTCGGAATGC-TTAAAACAAAATAAAAGGATGCCATTGGCGTTGTCAG
AGTTGCCCGTGGGGACTATGAAAGCAAGTGTCCTGCCGGGCCGCCCGGCGATGTCGGCCCCCCCGGACCGCC
GGGTCCCAGCGGAGAGCCGGCAAAATGTTCTCCGCCT---GAAGGCTATG---------------AAAGTGG
TAAAAGACCCGGGAGCTATGAGCGCGGAGGCGGAAGTGACCGCGGAGGCGGACGTGACAATAAGCGCGGAAG
TAACCGCGGAGGCGGAAGTGACCGCGGAGATTATGAGCGCGGAG----------------------------
-----------------------GCGGAAGTAACCGC---GGAGGCGGACGTGAAGGCGGAGACTATGAGCG
CGGAGGCGGAAGTAACCGCGGA------------------------------GGCGGGCGTGACCGCGGAGA
CTATGAGCGCGGA------------------GGCGGAAGTAACCGCGGAGGCGGGCGTGACCGCGGAGACTA
TGAGCGCGGAGGCGGAAGTAACCGCGGGGGCGGAAGTGACCGCGGAGAGTATGAG-----------------
----------------CGCGGAGGCG------------------------------GAAGTAACCGCGGAGG
CGGAAGTGACCGCGGAGATTATGAGCGCGGAGGCGGAAGTAACCGCGGAGGCGG------GCGTGACCGCGG
A---------------------------GACTATGAGCGCGGAGGCGGGCATAAACACGGAGGTTATGACGA
GCATCATCTTCGCGCTGTGCGCGGGT----TCGTTTT-----GAACTTAAAT-----GGGGGAGGGGGCAGA
AATTTTTGA-TTCTTTATTTCCAGTTACGAAGATGAAGCTGGACCTCCC-GGACCTCC-GGGCCCGGAAGGA
CCTCCAGGCCCGGATGGCCCCCC-GGGGGCTTGCGAATGCAAATATTAAATGATCCGACGTTGAAAGATG--
GTCGACT-----GACTGCCTCTGCCATTGGAATGGCATTA--------------------
>FG_A1/1-1052
ATGGTCGGCAACAATTTGATGCTGTACTTTCTTCTGGCGGGCTTTTGCCTGTTCATCTACGGCACTGAAGCC
GGAGGATGCAAGCCGGGACCACAGGGGCCGTCCGGTTCACCGGGCCCTGCGGGGAAGATGGGACCGCCCGGC
AAATGCGAGAAACCGCCGCCCAACTAT---------------------------------------------
---GAG---AAGTCGCGCCCCCCTAAATACGA---GCACCGCAAAAGATCAGCGGCGCCCGCGGCGTTTTCG
GTAAAATTTTTTGAATTTATTTTGTTCGAAATGC-TTAAAACAAAATAAAAGGATGCCATTGGCGTTGTCAG
AGTTGCCCGTGGGGACTATGAAGACAAGTGTCCTGCCGGGCCGCCCGGCGATGTCGGCCCCCCCGGACCGCC
GGGTCCCAGCGGAGAGCCGGCAAAATGTTCTCCGCCT---GAAGGCTATG---------------AAAGTGG
TAAAAGACCCGGGAGCTATGAGCGCGGAGGCGGAAGTGACCGCGGAGGCGGACGTGACAATAAGCGCGGAAG
TAACCGCGGAGGCGGAAGTGACCGCGGAGATTATGAGCGCGGAG----------------------------
-----------------------GCGGAAGTAACCGC---GGAGGCGGACGTGAAGGCGGAGACTATGAGCG
CGGAGGCGGAAGTAACCGCGG------------A------------------GGCGGGCGTGACCGCGGAGA
CTATGAGCGCGGA------------------GGCGGAGGTAACCGCGGAGGCGGGCGTGACCGCGGAGACTA
TGAGCGCGGAGGCGGAAGTAACCGCGGGGGCGGAAGTGACCGCGGAGAGTATGAG-----------------
----------------CGCGGAGGCG------------------------------GAAGTAACCGCGGAGG
CGGAAGTGACCGCGGAGATTATGAGCGCGGAGGCGGAAGTAACCGCGGAGGCGG------GCGTGACCGCGG
A---------------------------GACTATGAGCGCGGAGGCGGGCATAAACACGGAGGTTATGACGA
GCATCATCTTCGCGCTGTGCGCGGGT----TCGTTTT-----GAACTTAAAT----GGG--GAGGGGGCAGA
AATTTTTGA-TTCTTTATTTCCAGTTACGAAGATGAAGCTGGACCTCCC-GGACCTCC-GGGCCCGGAAGGA
CCTCCAGGCCCGGATGGCCCCCC-GGGGGCTTGCGAATGCAAATAT--------------------------
------------------------------------------------------------
>FutrG1/1-1111
ATGGTCGGCAACAATTTGATGCTGTACATTCTTCTGGCGGGCTTTTGCCTGTTCATCTACGGCACTGAAGCC
GGAGGATGCAAGCCGGGACCACAGGGGCCGTCCGGTTCACCGGGCCCTGCGGGGAAGATGGGACCGCCCGGC
AAATGCGAGAAACCGCCGCCCAACTAT---------------------------------------------
---GAG---AAGTCGCGCCCCCCTAAATACGA---GCACCGCAAAAGATCAGCGGCGCCCGCGGCGTTTTCG
GTAAAATTTTTTGAATTTATTTTGTTCGGAATGC-TTAAAACAAAATAAAAGGATGCCATTGGCGTTGTCAG
AGTTGCCCGTGGGGACTATGAAAACAAGTGTCCTGCCGGGCCGCCCGGCGATGTCGGCCCCCCCGGACCGCC
GGGTCCCAGCGGAGAGCCGGCAAAATGTTCTCCGCCT---GAAGGCTATG---------------AAAGTGG
TAAAAGACCCGGGAGCTATGAGCGCGGAGGCGGAAGTGACCGCGGAGGCGGACGTGACAATAAGCGCGGAAG
TAACCGCGGAGGCGGAAGTGACCGCGGAGATTATGAGCGCGGAG----------------------------
-----------------------GCGGAAGTAACCGC---GGAGGCGGACGTGAAGGCGGAGACTATGAGCG
CGGAGGCGGAAGTAACCGCGG------------A------------------GGCGGGCGTGACCGCGGAGA
CTATGAGCGCGGA------------------GGCGGAAGTAACCGCGGAGGCGGGCGTGACCGCGGAGACTA
TGAGCGCGGAGGCGGAAGTAACCGCGGGGGCGGAAGTGACCGCGGAGAGTATGAG-----------------
----------------CGCGGAGGCG------------------------------GAAGTAACCGCGGAGG
CGGAAGTGACCGCGGAGATTATGAGCGCGGAGGCGGAAGTAACCGCGGAGGCGG------GCGTGACCGCGG
A---------------------------GACTATGAGCGCGGAGGCGGGCATAAACACGGAGGTTATGACGA
GCATCATCTTCGCGCTGTGCGCGGGT----TCGTTTT-----GAACTTAAAT----GGG--GAGGGGGCAGA
AATTTTTGA-TTCTTTATTTCCAGTTACGAAGATGAAGCTGGACCTCCC-GGACCTCC-GGGCCCGGAAGGA
CCTCCAGGCCCGGATGGCCCCCC-GGGGGCTTGCGAATGCAAATATTAAATGATCCGACGTTGAAAGATG--
GTCGACT-----GACTGCCTCTGCCATTGTAATGTCATTA--------------------
>FutrG3/1-1112
ATGGTCGGCAACAATTTGATGCTGTACATTCTTCTGGCGGGCTTTTGCCTGTTCATCTACGGCACTGAAGCC
GGAGGATGCAAGCCGGGACCACAGGGGCCGTCCGGTTCACCGGGCCCTGCGGGGAAGATGGGACCGCCCGGC
AAATGCGAGAAACCGCCGCCCAACTAT---------------------------------------------
---GAG---AAGTCGCGCCCCCCTAAATACGA---GCACCGCAAAAGATCAGCGGCGCCCGCGGCGTTTTTG
GTAAAATTTTTTGAATTTATTTTGTTCGGAATGC-TTAAAACAAAATAAAAGGATGCCATTGGCGTTGTCAG
AGTTGCCCGTGGGGACTATGAAAACAAGTGTCCTGCCGGGCCGCCCGGCGATGTCGGCCCCCCCGGACCGCC
GGGTCCCAGCGGAGAGCCGGCAAAATGTTCTCCGCCT---GAAGGCTATG---------------AAAGTGG
TAAAAGACCCGGGAGCTATGAGCGCGGAGGCGGAAGTGACCGCGGAGGCGGACGTGACAATAAGCGCGGAAG
TAACCGCGGAGGCGGAAGTGACCGCGGAGATTATGAGCGCGGAG----------------------------
-----------------------GCGGAAGTAACCGC---GGAGGCGGACGTGAAGGCGGAGACTATGAGCG
CGGAGGCGGAAGTAACCGCGG------------A------------------GGCGGGCGTGACCGCGGAGA
CTATGAGCGCGGA------------------GGCGGAAGTAACCGCGGAGGCGGGCGTGACCGCGGAGACTA
TGAGCGCGGAGGCGGAAGTAACCGCGGGGGCGGAAGTGACCGCGGAGAGTATGAG-----------------
----------------CGCGGAGGCG------------------------------GAAGTAACCGCGGAGG
CGGAAGTGACCGCGGAGATTATGAGCGCGGAGGCGGAAGTAACCGCGGGGGCGG------GCGTGACCGCGG
A---------------------------GACTATGAGCGCGGAGGCGGGCATAAACACGGAGGTTATGACGA
GCATCATCTTCGCGCTGTGCGCGGGT----TCGTTTT-----GAACTTAAAT----GGG--GAGGGGGCAGA
AATTTTTGA-TTCTTTATTTCCAGTTACGAAGATGAAGCTGGACCTCCC-GGACCTCC-GGGCCCGGAAGGA
CCTCCAGGCCCGGATGGCCCCCC-GGGGGCTTGCGAATGCAAATATTAAATGATCCGACGTTGAAA------
GATGGTCGACTGGACTGCCTCTGCCATTGTAATGTCATTA--------------------
>FutrG6/1-1111
ATGGTCGGCAACAATTTGATGCTGTACATTCTTCTGGCGGGCTTTTGCCTGTTCATCTACGGCACTGAAGCC
GGAGGATGCAAGCCGGGACCAAAGGGGCCGTCCGGTTCCCCGGGCCCTGCGGGAAAGATGGGACCGCCCGGC
AAATGCGAGAAACCGCCGCCCAACTAT---------------------------------------------
---GAG---AAGTCGCGCCCCCCTAAATACGA---GCACCGCAAAAGATCAGCGGCGCCCGCGGCGTTTTTG
GTAAAATTTTTTGAATTTATTTTGTTCGGAATGC-TTAAAACAAAATAAAAGGATGCCATTGGCGTTGTCAG
AGTTGCCCGTGGGGACTATGAAAACAAGTGTCCTGCCGGGCCGCCCGGCGATGTCGGCCCCCCCGGACCGCC
GGGTCCCAGCGGAGAGCCGGCAAAATGTTCTCCGCCT---GAAGGCTATG---------------AAAGTGG
TAAAAGACCCGGGAGCTATGAGCGCGGAGGCGGAAGTGACCGCGGAGGCGGACGTGACAATAAGCGCGGAAG
TAACCGCGGAGGCGGAAGTGACCGCGGAGATTATGAGCGCGGAG----------------------------
-----------------------GCGGAAGTAACCGC---GGAGGCGGACGTGAAGGCGGAGACTATGAGCG
CGGAGGCGGAAGTAACCGCGG------------A------------------GGCGGGCGTGACCGCGGAGA
CTATGAGCGCGGA------------------GGCGGAAGTAACCGCGGAGGCGGGCGTGACCGCGGAGACTA
TGAGCGCGGAGGCGGAAGTAACCGCGGGGGCGGAAGTGACCGCGGAGAGTATGAG-----------------
----------------CGCGGAGGCG------------------------------GAAGTAACCGCGGAGG
CGGAAGTGACCGCGGAGATTATGAGCGCGGAGGCGGAAGTAACCGCGGAGGCGG------GCGTGACCGCGG
A---------------------------GACTATGAGCGCGGAGGCGGGCATAAACACGGAGGTTATGACGA
GCATCATCTTCGCGCTGTGCGCGGGT----TCGTTTT-----GAACTTAAAT----GGG--GAGGGGGCAGA
AATTTTTGA-TTCTTTATTTCCAGTTACGAAGATGAAGCTGGACCTCCC-GGACCTCC-GGGCCCGGAAGGA
CCTCCAGGCCCGGATGGCCCCCC-GGGGGCTTGCGAATGCAAATATTAAATGATCCGACGTTGAAAGATG--
GTCGACT-----GACTGCCTCTGCCATTGTAATGTCATTA--------------------
>FutrROS6/1-1111
ATGGTCGGCAACAATTTGATGCTGTACATTCTTCTGGCGGGCTTTTGCCTGTTCATCTACGGCACTGAAGCC
GGAGGATGCAAGCCGGGACCAAAGGGGCCGTCCGGTTCCCCGGGCCCTGCGGGAAAGATGGGACCGCCCGGC
AAATGCGAGAAACCGCCGCCCAACTAT---------------------------------------------
---GAG---AAGTCGCGCCCCCCTAAATACGA---GCACCGCAAAAGATCAGCGGCGCCCGCGGCGTTTTTG
GTAAAATTTTTTGAATTTATTTTGTTCGGAATGC-TTAAAACAAAATAAAAGGATGCCATTGGCGTTGTCAG
AGTTGCCCGTGGGGACTATGAAAACAAGTGTCCTGCCGGGCCGCCCGGCGATGTCGGCCCCCCCGGACCGCC
GGGTCCCAGCGGAGAGCCGGCAAAATGTTCTCCGCCT---GAAGGCTATG---------------AAAGTGG
TAAAAGACCCGGGAGCTATGAGCGCGGAGGCGGAAGTGACCGCGGAGGCGGACGTGACAATAAGCGCGGAAG
TAACCGCGGAGGCGGAAGTGACCGCGGAGATTATGAGCGCGGAG----------------------------
-----------------------GCGGAAGTAACCGC---GGAGGCGGACGTGAAGGCGGAGACTATGAGCG
CGGAGGCGGAAGTAACCGCGG------------A------------------GGCGGGCGTGACCGCGGAGA
CTATGAGCGCGGA------------------GGCGGAAGTAACCGCGGAGGCGGGCGTGACCGCGGAGACTA
TGAGCGCGGAGGCGGAAGTAACCGCGGGGGCGGAAGTGACCGCGGAGAGTATGAG-----------------
----------------CGCGGAGGCG------------------------------GAAGTAACCGCGGAGG
CGGAAGTGACCGCGGAGATTATGAGCGCGGAGGCGGAAGTAACCGCGGAGGCGG------GCGTGACCGCGG
A---------------------------GACTATGAGCGCGGAGGCGGGCATAAACACGGAGGTTATGACGA
GCATCATCTTCGCGCTGTGCGCGGGT----TCGTTTT-----GAACTTAAAT----GGG--GAGGGGGCAGA
AATTTTTGA-TTCTTTATTTCCAGTTACGAAGATGAAGCTGGACCTCCC-GGACCTCC-GGGCCCGGAAGGA
CCTCCAGGCCCGGATGGCCCCCC-GGGGGCTTGCGAATGCAAATATTAAATGATCCGACGTTGAAAGATG--
GTCGACT-----GACTGCCTCTGCCATTGTAATGTCATTA--------------------
>FutrG9/1-1111
ATGGTCGGCAACAATTTGATGCTGTACATTCTTCTGGCGGGCTTTTGCCTGTTCATCTACGGCACTGAAGCC
GGAGGATGCAAGCCGGGACCAAAGGGGCCGTCCGGTTCCCCGGGCCCTGCGGGAAAGATGGGACCGCCCGGC
AAATGCGAGAAACCGCCGCCCAACTAT---------------------------------------------
---GAG---AAGTCGCGCCCCCCTAAATACGA---GCACCGCAAAAGATCAGCGGCGCCCGCGGCGTTTTTG
GTAAAATTTTTTGAATTTATTTTGTTCGGAATGC-TTAAAACAAAATAAAAGGATGCCATTGGCGTTGTCAG
AGTTGCCCGTGGGGACTATGAAAACAAGTGTCCTGCCGGGCCGCCCGGCGATGTCGGCCCCCCCGGACCGCC
GGGTCCCAGCGGAGAGCCGGCAAAATGTTCTCCGCCT---GAAGGCTATG---------------AAAGTGG
TAAAAGACCCGGGAGCTATGAGCGCGGAGGCGGAAGTGACCGCGGAGGCGGACGTGACAATAAGCGCGGAAG
TAACCGCGGAGGCGGAAGTGACCGCGGAGATTATGAGCGCGGAG----------------------------
-----------------------GCGGAAGTAACCGC---GGAGGCGGACGTGAAGGCGGAGACTATGAGCG
CGGAGGCGGAAGTAACCGCGG------------A------------------GGCGGGCGTGACCGCGGAGA
CTATGAGCGCGGA------------------GGCGGAAGTAACCGCGGAGGCGGGCGTGACCGCGGAGACTA
TGAGCGCGGAGGCGGAAGTAACCGCGGGGGCGGAAGTGACCGCGGAGAGTATGAG-----------------
----------------CGCGGAGGCG------------------------------GAAGTAACCGCGGAGG
CGGAAGTGACCGCGGAGATTATGAGCGCGGAGGCGGAAGTAACCGCGGAGGCGG------GCGTGACCGCGG
A---------------------------GACTATGAGCGCGGAGGCGGGCATAAACACGGAGGTTATGACGA
GCATCATCTTCGCGCTGTGCGCGGGT----TCGTTTT-----GAACTTAAAT----GGG--GAGGGGGCAGA
AATTTTCGA-TTCTTTATTTCCAGTTACGAAGATGAAGCTGGACCTCCC-GGACCTCC-GGGCCCGGAAGGA
CCTCCAGGCCCGGATGGCCCCCC-GGGGGCTTGCGAATGCAAATATTAAATGATCCGACGTTGAAAGATG--
GTCGACT-----GACTGCCTCTGCCATTGTAATGTCATTA--------------------
>FG_A7/1-987
ATGGTCGGCAACAATTTGATGCTGTACTTTCTTCTGGCGGGCTTTTGCCTGTTCATCTACGGCACTGAAGCC
GGAGGATGCAAGCCGGGACCAAAGGGGCCGTCCGGTTCCCCGGGCCCTGCGGGAAAGATGGGACCGCCCGGC
AAATGCGAGAAACCGCCGCCCAACTAT---------------------------------------------
---GAG---AAGTCGCGCCCCCCTAAATACGA---GCACCGCAAAAGATCAGCGGCGCCCGCGGCGTTTTTG
GTAAAATTTTTTGAATTTATTTTGTTCGGAATGC-TTAAAACAAAATAAAAGGATGCCATTGGCGTTGTCAG
AGTTGCCCGTGGGGACTATGAAAACAAGTGTCCTGCCGGGCCGCCCGGCGATGTCGGCCCCCCCGGACCGCC
GGGTCCCAGCGGAGAGCCGGCAAAATGTTCTCCGCCT---GAAGGCTATG---------------AAAGTGG
TAAAAGACCCGGGAGCTATGAGCGCGGAGGCGGAAGTGACCGCGGAGGCGGACGTGACAATAAGC-------
------------------------------------------------------------------------
-----------------------GCGGAAGTAACCGC---GGAGGCGGAAGTGACCGCGGAGATTATGAGCG
CGGAGGCGGAAGTAACCGCGG------------A------------------GGCGGACGTGAAGGCGGAGA
CTATGAGCGCGGA------------------GGCGGAAGTAACCGCGGAGGCGGGCGTGACCGCGGAGACTA
TGAGCGCGGAGGCGGAAGTAACCGCGGAGGCGGGCGTGAC--------------------------------
----------------CGCGGGAGCG------------------------------GAAGTAACCGCGGAGG
CGGACGTGAAGGCGGAGACTATGAGCGCGGAGGCGGAAGTAACCGCGGAGGCGG------GCGTGACCGCGG
A---------------------------GACTATGAGCGCGGAGGCGGGCAAAAGCACGGAGGTTATGACGA
GCATCATCTTCGCGCTGTGCGCGGGT----TCGTTT------GAACTTAAAT--GGAGG--GGGGGGGCAGG
AATTTTTGA-TTTTTTATTTTCAGTTACGAAGATGAAGCTGGACCTCCC-GGACCTCC-GGGCCCTGAAGGA
CCTCCAGGCCCGGATGGGCCGCC-GGGGGCTTGCGAATGCAAATAT--------------------------
------------------------------------------------------------
>G24/1-966
ATGGTCGGCAACAATTTGATGCTGTACATTCTTCTGGCGGGCTTTTGCCTGTTCATCTACGGCACTGAAGCC
GGAGGATGCAAGCCGGGACCACAGGGGCCGTCCGGTTCACCGGGCCCTGCGGGGAAGATGGGACCGCCCGGC
AAATGCGAGAAACCGCCGCCCAACTAT---------------------------------------------
---GAG---AAGTCGCGCCCCCCTAAATACGA---GCACCGCAAAAGATCAGCGGCGCCCGCGGCGTTTTCG
GTAAAATTTTTTGAATTTATTTTGTTCGGAATGC-TTAAAACAAAATAAAAGGATGCCATGAGCGCTGTCAG
AGTTGCCCGTGGGGAATATGACAACAAGTGTCCTGCCGGGCCGCCCGGCGATGTCGGCCCTCCCGGACCGCC
GGGTCCCAGCGGAGAGCCGGCAAAATGTTCTCCGCCT---GAAGGCTATG---------------AAAGTCG
TAAAAGACCCGGGAGCTATGAG------------------CGCGGAGGCGGAAGTGACAATAAGCGCGGAAG
TAACCGCGGAGGCGGGCGTGACCGCGGAGACTATGAGCGCGGAGGCGGAAGTGAC-----------------
----------------CGCGGAGGCGGAAGTGACCGC---GGAGGCGGACGTGACCGCGGAGACTATGAACG
CGGA------------------------------------------------GGCGGAAGTAACCGCGGA--
-------------------------------GGCGGAAGTAACCGCGGAGGCGGACGTGACCGCGGAGACTA
TGAGCGCGGAGGCGGAAGTAAC--------------------------------------------------
----------------CGCGGGGGCG------------------------------GAAGTGAC--------
----------CGCGGAGACTATGAGCGCGGAGGCGGAAGTAACCGCGGAGGCGG------GCGTGACCGCGG
A---------------------------GACTATGAGCGCGGAGGCGGGCATAAACACGGAGGTTATGACGA
GCATCATCTTCGCGCTGTGCGCGGGT----TTGTTTT-----GAACTTAAAT-----GGA-GGGGGGGCAGG
AATTTTTGATTTTTTT---TTCAGTTACGAAGATGAAGCTGGACCTCCC-GGACCTCC-GGGCCCTGAAGGA
CCTCCAGGCCCGGATGGACCGCC-GGGGGCTTGCGAATGCAAATAT--------------------------
------------------------------------------------------------
>FG_A11/1-1019
ATGGTCGGCAACAATTTGATGCTGTACATTCTTCTGGCGGGCTTTTGCCTGTTCATCTACGGCACTGAAGCC
GGAGGATGCAAGCCGGGACCACAGGGGCCGTCCGGTTCCCCGGGCCCTGCGGGGAAGATGGGACCGCCCGGC
AAATGCGAAAAACCGCCGCCCAACTAT---------------------------------------------
---GAG---AAGTCGCGCCCCCCTAAATACGA---GCACCGCAAAAGATCAGCGGCGCCCGCGGCGTTTTCG
GTAAAATTTTTTGAATTTATTTTGTTCGAAATGC-TTAAAACAAAATAAAAGGATGCCGTGAGGGTTGTCAG
AGTTTCCCGTGGGGAATATGAAAACAAGTGTCCTGCCGGGCCGCCCGGAGATGTCGGCCCCCCCGGACCGCC
GGGTCCCAGCGGAGAGCCGGCAAAATGTTCTCCGCCT---GAAGGCTATG---------------AAAGTGG
TAAAAGACCCGGGAGCTATGAG------------------CGCGGAGGCGGACGTGACAATAAGCGCGGAAG
TAACCGCGGAGGCGGGCGTGACCGCGGAGACTATGAGCGCGGAGGCGGAAGTGAC-----------------
----------------CGCGGAGGCGGAAGTGACCGC---GGAGGCGGACGTGACCGCGGAGACTATGAACG
CGGAGGCGGAAGTAACCGCGG------------AGGCGGAAGTAACCGCGGAGGCGGACGTGACCGCGGAGA
CTATAAGCGCGGA------------------GGCGGAAGTAACCGCGGGGGCGGAAGTGACCGCGGAGAGTA
TGAGCGCGGAGGCGGAAGTAAC--------------------------------------------------
----------------CGCGGAGGCG------------------------------GAAGTGAC--------
----------CGCGGAGATTATGAGCGCGGAGGCGGAAGTAACCGCGGAGGCGG------GCGTGACCGCGG
A---------------------------GACTATGAGCGCGGAGGCGGGCATAAACACGGAGGTTATGACGA
GCATCATCTTCGCGCTGTGCGCGGGT----TCGTTTT-----GAACTTAAAT----GGG--GAGGGGGCAGA
AATTTTTGA-TTCTTTATTTCCAGTTACGAAGATGAAGCTGGACCTCCC-GGACCTCC-GGGCCCGGAAGGA
CCTCCAGGCCCGGATGGCCCCCC-GGGGGCTTGCGAATGCAAATAT--------------------------
------------------------------------------------------------
>GA10/1-1072
ATGGTCGGCAACAATTTGATGCTGTACATTCTTCTGGCGGGCTTTTGCCTGTTCATCTACGGCACTGAAGCC
GGAGGATGCAAGCCGGGACCACAGGGGCCGTCCGGTTCACCGGGCCCTGCGGGGAAGATGGGACCGCCCGGC
AAATGCGAGAAACCGCCGCCCAACTAT---------------------------------------------
---GAG---AAGTCGCGCCCCCCTAAATACGA---GCACCGCAAAAGATCAGCGGCGCCCGCGGCGTTTTCG
GTAAAATTTTTTGAATTTATTTTGTTCGAAATGC-TTAAAACAAAATAAAAGGATGCCGTGAGGGTTGTCAG
AGTTTCCCGTGGGGAATATGAAAACAAGTGTCCTGCCGGGCCGCCCGGAGATGTCGGCCCCCCCGGATCGCC
GGGTCCCAGCGGAGAGCCGGCAAAATGTTCTCCGCCT---GAAGGCTATG---------------AAAGTGG
TAAAAGACCCGGGAGCTATGAG------------------CGCGGAGGCGGACGTGACAATAAGCGCGGAAG
TAACCGCGGAGGCGGGCGTGACCGCGGAGACTATGAGCGCGGAGGCGGAAGTGAC-----------------
----------------CGCGGAGGCGGAAGTGACCGC---GGAGGCGGACGTGACCGCGGAGACTATGAACG
CGGAGGCGGAAGTAACCGCGG------------AGGCGGAAGTAACCGCGGAGGCGGACGTGACCGCGGAGA
CTATGAGCGCGGA------------------GGCGGAAGTAACCACGGGGGCGGAAGTGACCGCGGAGACTA
TGAGCGCGGAGGCGGAAGTAACCGCGGAGGCGGAAGTGACCGCGGAGAGTATGAG-----------------
----------------CGCGGAGGCG------------------------------GAAGTAACCGCGGAGG
CGGAAGTGACCGCGGAGATTATGAGCGCGGAGGCGGAAGTAACCGCGGAGGCGG------GCGTGACCGCGG
A---------------------------GACTATGAGCGCGGAGGCGGGCATAAACACGGAGGTTATGACGA
GCATCATCTTCGCGCTGTGCGCGGGT----TCGTTTT-----GAACTTAAAT--GGAGG--GGGGGGGCAGG
AATTTTTGA-TTTTTTATTTTCAGTTACGAAGATGAAGCTGGACCTCCC-GGACCTCC-GGGCCCTGAAGGA
CCTCCAGGCCCGGATGGACCGCC-GGGGGCTTGCGAATGCAAATAT--------------------------
------------------------------------------------------------
>G5/1-1090
ATGGTCGGCAACAATTTGATGCTGTACATTCTTCTGGCGGGCTTTTGCCTGTTCATCTACGGCACTGAAGCC
GGAGGATGCAAGCCGGGACCACAGGGGCCGTCCGGTTCACCGGGCCCTGCGGGGAAGATGGGACCGCCCGGC
AAATGCGAGAAACCGCCGCCCAACTAT---------------------------------------------
---GAG---AAGTCGCGCCCCCCTAAATACGA---GCACCGCAAAAGATCAGCGGCGCCCGCGGCGTTTTCG
GTAAAATTTTTTGAATTTATTTTGTTCGGAATGC-TTAAAACAAAATAAAAGGATGCCATGAGCGTTGTCAG
AGTTGCCCGTGGGGAATATGAAAACAAGTGTCCTGCCGGGCCGCCCGGAGATGTCGGCCCCCCCGGACCGCC
GGGTCCCAGCGGAGAGCCGGCAAAATGTTCTCCGCCT---GAAGGCTATG---------------AAAGTGG
TAAAAGACCCGGGAGCTATGAG------------------CGCGGAGGCGGACGTGACAATAAGCGCGGAAG
TAACCGCGGAGGCGGGCGTGACCGCGGAGACTATGAGCGCGGAGGCGGAAGTGAC-----------------
----------------CGCGGAGGCGGAAGTGACCGC---GGAGGCGGACGTGACCGCGGAGACTATGAACG
CGGAGGCGGAAGTAACCGCGG------------AGGCGGAGGTAACCGCGGAGGCGGACGTGACCGCGGAGA
CTATGAGCGCGGA------------------GGCGGAAGTAACCGCGGGGGCGGAAGTGACCGCGGAGACTA
TGAGCGCGGAGGCGGAAGTAACCGCGGAGGCGGAAGTGACCGCGGAGATTATGAGCGCGGAGGCGGAAGTAA
C---------------CGCGGAGGCG------------------------------GGCGTGACCGCGGAGG
CGGACGTGAAGGCGGAGACTATGAGCGCGGAGGCGGAAGTAACCGCGGAGGCGG------GCGTGACCGCGG
A---------------------------GACTATGAGCGCGGAGGCGGGCATAAACACGGAGGTTATGACGA
GCATCATCTTCGCGCTGTGCGCGGGT----TCGTTTT-----GAACTTAAAT-GGA-GG--GGGGGGGCAGG
AATTTTTGA-TTTTTTATTTTCAGTTACGAAGATGAAGCTGGACCTCCC-GGACCTCC-GGGCCCTGAAGGA
CCTCCAGGCCCGGATGGACCGCC-GGGGGCTTGCGAATGCAAATAT--------------------------
------------------------------------------------------------
>GA1/1-1090
ATGGTCGGCAACAATTTGATGCTGTACATTCTTCTGGCGGGCTTTTGCCTGTTCATCTACGGCACTGAAGCC
GGAGGATGCAAGCCGGGACCACAGGGGCCGTCCGGTTCACCGGGCCCTGCGGGGAAGATGGGACCGCCCGGC
AAATGCGAGAAACCGCCGCCCAACTAT---------------------------------------------
---GAG---AAGTCGCGCCCCCCTAAATACGA---GCACCGCAAAAGATCAGCGGCGCCCGCGGCGTTTTCG
GTAAAATTTTTTGAATTTATTTTGTTCGGAATGC-TTAAAACAAAATAAAAGGATGCCGTGAGGGTTGTCAG
AGTTTCCCGTGGGGAATATGAAAACAAGTGTCCTGCCGGGCCGCCCGGAGATGTCGGCCCCCCCGGACCGCC
GGGTCCCAGCGGAGAGCCGGCAAAATGTTCTCCGCCT---GAAGGCTATG---------------AAAGTGG
TAAAAGACCCGGGAGCTATGAG------------------CGCGGAGGCGGACGTGACAATAAGCGCGGAAG
TAACCGCGGAGGCGGGCGTGACCGCGGAGACTATGAGCGCGGAGGCGGAAGTGAC-----------------
----------------CGCGGAGGCGGAAGTGACCGC---GGAGGCGGACGTGACCGCGGAGACTATGAACG
CGGAGGCGGAAGTAACCGCGG------------AGGCGGAAGTAACCGCGGAGGCGGACGTGACCGCGGAGA
CTATGAGCGCGGA------------------GGCGGAAGTAACCGCGGGGGCGGAAGTGACCGCGGAGACTA
TGAGCGCGGAGGCGGAAGTAACCGCGGAGGCGGAAGTGACCGCGGAGATTATGAGCGCGGAGGCGGAAGTAA
C---------------CGCGGAGGCG------------------------------GGCGTGACCGCGGAGG
CGGACGTGAAGGCGGAGACTATGAGCGCGGAGGCGGAAGTAACCGCGGAGGCGG------GCGTGACCGCGG
A---------------------------GACTATGAGCGCGGAGGCGGGCATAAACACGGAGGTTATGACGA
GCATCATCTTCGCGCTGTGCGCGGGT----TCGTTTT-----GAACTTAAAT-GGA-GG--GGGGGGGCAGG
AATTTTTGA-TTTTTTATTTTCAGCTACGAAGATGAAGCTGGACCTCCC-GGACCTCC-GGGCCCTGAAGGA
CCTCCAGGCCCGGATGGACCGCC-GGGGGCTTGCGAATGCAAATAT--------------------------
------------------------------------------------------------
>G8/1-1090
ATGGTCGGCAACAATTTGATGCTGTACTTTCTTCTGGCGGGCTTTTGCCTGTTCATCTACGGCACTGAAGCC
GGAGGATGCAAGCCGGGACCACAGGGGCCGTCCGGTTCCCCGGGCCCTGCGGGGAAGATGGGACCGCCCGGC
AAATGCGAAAAACCGCCGCCCAACTAT---------------------------------------------
---GAG---AAGTCGCGCCCCCCTAAATACGA---GCACCGCAAAAGATCAGCGGCGCCCGCGGCGTTTTCG
GTAAAATTTTTTGAATTTATTTTGTTCGAAATGC-TTAAAACAAAATAAAAGGATGCCGTGAGGGTTGTCAG
AGTTTCCCGTGGGGAATATGAAAACAAGTGTCCTGCCGGGCCGCCCGGAGATGTCGGCCCCCCCGGACCGCC
GGGTCCCAGCGGAGAGCCGGCAAAATGTTCTCCGCCT---GAAGGCTATG---------------AAAGTGG
TAAAAGACCCGGGAGCTATGAG------------------CGCGGAGGCGGACGTGACAATAAGCGCGGAAG
TAACCGCGGAGGCGGGCGTGACCGCGGAGACTATGAGCGCGGAGGCGGAAGTGAC-----------------
----------------CGCGGAGGCGGAAGTGACCGC---GGAGGCGGACGTGACCGCGGAGACTATGAACG
CGGAGGCGGAAGTAACCGCGG------------AGGCGGAAGTAACCGCGGAGGCGGACGTGACCGCGGAGA
CTATGAGCGCGGA------------------GGCGGAAGTAACCGCGGGGGCGGAAGTGACCGCGGAGACTA
TGAGCGCGGAGGCGGAAGTAACCGCGGAGGCGGAAGTGACCGCGGAGATTATGAGCGCGGAGGCGGAAGTAA
C---------------CGCGGAGGCG------------------------------GGCGTGACCGCGGAGG
CGGACGTGAAGGCGGAGACTATGAGCGCGGAGGCGGAAGTAACCGCGGAGGCGG------GCGTGACCGCGG
A---------------------------GACTATGAGCGCGGAGGCGGGCATAAACACGGAGGTTATGACGA
GCATCATCTTCGCGCTGTGCGCGGGT----TCGTTTT-----GAACTTAAAT-GGA-GG--GGGGGGGCAGG
AATTTTTGA-TTTTTTATTTTCAGTTACGAAGATGAAGCTGGACCTCCC-GGACCTCC-GGGCCCGGAAGGA
CCTCCAGGCCCGGATGGCCCCCC-GGGGGCTTGCGAATGCAAATAT--------------------------
------------------------------------------------------------
>G16/1-1091
ATGGTCGGCAACAATTTGATGCTGTACTTTCTTCTGGCGGGCTTTTGCCTGTTCATCTACGGCACTGAAGCC
GGAGGATGCAAGCCGGGACCACAGGGGCCGTCCGGTTCCCCGGGCCCTGCGGGGAAGATGGGACCGCCCGGC
AAATGCGAAAAACCGCCGCCCAACTAT---------------------------------------------
---GAG---AAGTCGCGCCCCCCTAAATACGA---GCACCGCAAAAGATCAGCGGCGCCCGCGGCGTTTTCG
GTAAAATTTTTTGAATTTATTTTGTTCGAAATGC-TTAAAACAAAATAAAAGGATGCCGTGAGGGTTGTCAG
AGTTTCCCGTGGGGAATATGAAAACAAGTGTCCTGCCGGGCCGCCCGGAGATGTCGGCCCCCCCGGACCGCC
GGGTCCCAGCGGAGAGCCGGCAAAATGTTCTCCGCCT---GAAGGCTATG---------------AAAGTGG
TAAAAGACCCGGGAGCTATGAG------------------CGCGGAGGCGGACGTGACAATAAGCGCGGAAG
TAACCGCGGAGGCGGGCGTGACCGCGGAGACTATGAGCGCGGAGGCGGAAGTGAC-----------------
----------------CGCGGAGGCGGAAGTGACCGC---GGAGGCGGACGTGACCGCGGAGACTATGGACG
CGGAGGCGGAAGTAACCGCGG------------AGGCGGAAGTAACCGCGGAGGCGGACGTGACCGCGGAGA
CTATGAGCGCGGA------------------GGCGGAAGTAACCGCGGGGGCGGAAGTGACCGCGGAGACTA
TGAGCGCGGAGGCGGAAGTAACCGCGGAGGCGGAAGTGACCGCGGAGATTATGAGCGCGGAGGCGGAAGTAA
C---------------CGCGGAGGCG------------------------------GGCGTGACCGCGGAGG
CGGACGTGAAGGCGGAGACTATGAGCGCGGAGGCGGAAGTAACCGCGGAGGCGG------GCGTGACCGCGG
A---------------------------GACTATGAGCGCGGAGGCGGGCATAAACACGGAGGTTATGACGA
GCATCATCTTCGCGCTGTGCGCGGGT----TCGTTTT-----GAACTTAAAT-GGA-GG--GGGGGGGCAGG
AATTTTTGA-TTTTTTATTTTCAGTTACGAAGATGTAGCTGGACCTCCCGGGACCTCC-GGGCCCTGAAGGA
CCTCCAGGCCCGGATGGACCGCC-GGGGGCTTGCGAATGCAAATAT--------------------------
------------------------------------------------------------
>G7/1-1090
ATGGTCGGCAACAATTTGATGCTGTACTTTCTTCTGGCGGGCTTTTGCCTGTTCATCTACGGCACTGAAGCC
GGAGGATGCAAGCCGGGACCACAGGGGCCGTCCGGTTCCCCGGGCCCTGCGGGGAAGATGGGACCGCCCGGC
AAATGCGAAAAACCGCCGCCCAACTAT---------------------------------------------
---GAG---AAGTCGCGCCCCCCTAAATACGA---GCACCGCAAAAGATCAGCGGCGCCCGCGGCGTTTTCG
GTAAAATTTTTTGAATTTATTTTGTTCGAAATGC-TTAAAACAAAATAAAAGGATGCCGTGAGGGTTGTCAG
AGTTTCCCGTGGGGAATATGAAAACAAGTGTCCTGCCGGGCCGCCCGGAGATGTCGGCCCCCCCGGACCGCC
GGGTCCCAGCGGAGAGCCGGCAAAATGTTCTCCGCCT---GAAGGCTATG---------------AAAGTGG
TAAAAGACCCGGGAGCTATGAG------------------CGCGGAGGCGGACGTGACAATAAGCGCGGAAG
TAACCGCGGAGGCGGGCGTGACCGCGGAGACTATGAGCGCGGAGGCGGAAGTGAC-----------------
----------------CGCGGAGGCGGAAGTGACCGC---GGAGGCGGACGTGACCGCGGAGACTATGAACG
CGGAGGCGGAAGTAACCGCGG------------AGGCGGAAGTAACCGCGGAGGCGGACGTGACCGCGGAGA
CTATGAGCGCGGA------------------GGCGGAAGTAACCGCGGGGGCGGAAGTGACCGCGGAGACTA
TGAGCGCGGAGGCGGAAGTAACCGCGGAGGCGGAAGTGACCGCGGAGATTATGAGCGCGGAGGCGGAAGTAA
C---------------CGCGGAGGCG------------------------------GGCGTGACCGCGGAGG
CGGACGTGAAGGCGGAGACTATGAGCGCGGAGGCGGAAGTAACCGCGGAGGCGG------GCGTGACCGCGG
A---------------------------GACTATGAACGCGGAGGCGGGCATAAACACGGAGGTTATGACGA
GCATCATCTTCGCGCTGTGCGCGGGT----TCGTTTT-----GAACTTAAAT-GGA-GG--GGGGGGGCAGG
AATTTTTGA-TTTTTTATTTTCAGTTACGAAGATGAAGCTGGACCTCCC-GGACCTCC-GGGCCCTGAAGGA
CCTCCAGGCCCGGATGGACCGCC-GGGGGCTTGCGAATGCAAATAT--------------------------
------------------------------------------------------------
>G11/1-1090
ATGGTCGGCAACAATTTGATGCTGTACATTCTTCTGGCGGGCTTTTGCCTGTTCATCTACGGCACTGAAGCC
GGAGGATGCAAGCCGGGACCACAGGGGCCGTCCGGTTCCCCGGGCCCTGCGGGGAAGATGGGACCGCCCGGC
AAATGCGAAAAACCGCCGCCCAACTAT---------------------------------------------
---GAG---AAGTCGCGCCCCCCTAAATACGA---GCACCGCAAAAGATCAGCGGCGCCCGCGGCGTTTTCG
GTAAAATTTTTTGAATTTATTTTGTTCGAAATGC-TTAAAACAAAATAAAAGGATGCCGTGAGGGTTGTCAG
AGTTTCCCGTGGGGAATATGAAAACAAGTGTCCTGCCGGGCCGCCCGGAGATGTCGGCCCCCCCGGACCGCC
GGGTCCCAGCGGAGAGCCGGCAAAATGTTCTCCGCCT---GAAGGCTATG---------------AAAGTGG
TAAAAGACCCGGGAGCTATGAG------------------CGCGGAGGCGGACGTGACAATAAGCGCGGAAG
TAACCGCGGAGGCGGGCGTGACCGCGGAGACTATGAGCGCGGAGGCGGAAGTGAC-----------------
----------------CGCGGAGGCGGAAGTGACCGC---GGAGGCGGACGTGACCGCGGAGACTATGAACG
CGGAGGCGGAAGTAACCGCGG------------AGGCGGAAGTAACCGCGGAGGCGGACGTGACCGCGGAGA
CTATGAGCGCGGA------------------GGCGGAAGTAACCGCGGGGGCGGAAGTGACCGCGGAGACTA
TGAGCGCGGAGGCGGAAGTAACCGCGGAGGCGGAAGTGACCGCGGAGATTATGAGCGCGGAGGCGGAAGTAA
C---------------CGCGGAGGCG------------------------------GGCGTGACCGCGGAGG
CGGACGTGAAGGCGGAGACTATGAGCGCGGAGGCGGAAGTAACCGCGGAGGCGG------GCGTGACCGCGG
A---------------------------GACTATGAGCGCGGAGGCGGGCATAAACACGGAGGTTATGACGA
GCATCATCTTCGCGCTGTGCGCGGGT----TCGTTTT-----GAACTTAAAT-GGA-GG--GGGGGGGCAGG
AATTTTTGA-TTTTTTATTTTCAGTTACGAAGATGAAGCTGGACCTCCC-GGACCTCC-GGGCCCTGAAGGA
CCTCCAGGCCCGGATGGACCGCC-GGGGGCTTGCGAATGCAAATAT--------------------------
------------------------------------------------------------
>G17/1-1090
ATGGTCGGCAACAATTTGATGCTGTACTTTCTTCTGGCGGGCTTTTGCCTGTTCATCTACGGCACTGAAGCC
GGAGGATGCAAGCCGGGACCACAGGGGCCGTCCGGTTCCCCGGGCCCTGCGGGGAAGATGGGACCGCCCGGC
AAATGCGAGAAACCGCCGCCCAACTAT---------------------------------------------
---GAG---AAGTCGCGCCCCCCTAAATACGA---GCACCGCAAAAGATCAGCGGCGCCCGCGGCGTTTTCG
GTAAAATTTTTTGAATTTATTTTGTTCGAAATGC-TTAAAACAAAATAAAAGGATGCCGTGAGGGTTGTCAG
AGTTTCCCGTGGGGAATATGAAAACAAGTGTCCTGCCGGGCCGCCCGGAGATGTCGGCCCCCCCGGACCGCC
GGGTCCCAGCGGAGAGCCGGCAAAATGTTCTCCGCCT---GAAGGCTATG---------------AAAGTGG
TAAAAGACCCGGGAGCTATGAG------------------CGCGGAGGCGGACGTGACAATAAGCGCGGAAG
TAACCGCGGAGGCGGGCGTGACCGCGGAGACTATGAGCGCGGAGGCGGAAGTGAC-----------------
----------------CGCGGAGGCGGAAGTGACCGC---GGAGGCGGACGTGACCGCGGAGACTATGAACG
CGGAGGCGGAAGTAACCGCGG------------AGGCGGAAGTAACCGCGGAGGCGGACGTGACCGCGGAGA
CTATGAGCGCGGA------------------GGCGGAAGTAACCGCGGGGGCGGAAGTGACCGCGGAGACTA
TGAGCGCGGAGGCGGAAGTAACCGCGGAGGCGGAAGTGACCGCGGAGATTATGAGCGCGGAGGCGGAAGTAA
C---------------CGCGGAGGCG------------------------------GGCGTGACCGCGGAGG
CGGACGTGAAGGCGGAGACTATGAGCGCGGAGGCGGAAGTAACCGCGGAGGCGG------GCGTGACCGCGG
A---------------------------GACTATGAGCGCGGAGGCGGGCATAAACACGGAGGTTATGACGA
GCATCATCTTCGCGCTGTGCGCGGGT----TCGTTTT-----GAACTTAAAT-GGA-GG--GGGGGGGCAGG
AATTTTTGA-TTTTTTATTTTCAGTTACGAAGATGAAGCTGGACCTCCC-GGACCTCC-GGGCCCTGAAGGA
CCTCCAGGCCCGGATGGACCGCC-GGGGGCTTGCGAATGCAAATAT--------------------------
------------------------------------------------------------
>G15/1-1090
ATGGTCGGCAACAATTTGATGCTGTACTTTCTTCTGGCGGGCTTTTGCCTGTTCATCTACGGCACTGAAGCC
GGAGGATGCAAGCCGGGACCACAGGGGCCGTCCGGTTCCCCGGGCCCTGCGGGGAAGATGGGACCGCCCGGC
AAATGCGAAAAACCGCCGCCCAACTAT---------------------------------------------
---GAG---AAGTCGCGCCCCCCTAAATACGA---GCACCGCAAAAGATCAGCGGCGCCCGCGGCGTTTTCG
GTAAAATTTTTTGAATTTATTTTGTTCGAAATGC-TTAAAACAAAATAAAAGGATGCCGTGAGGGTTGTCAG
AGTTTCCCGTGGGGAATATGAAAACAAGTGTCCTGCCGGGCCGCCCGGAGATGTCGGCCCCCCCGGACCGCC
GGGTCCCAGCGGAGAGCCGGCAAAATGTTCTCCGCCT---GAAGGCTATG---------------AAAGTGG
TAAAAGACCCGGGAGCTATGAG------------------CGCGGAGGCGGACGTGACAATAAGCGCGGAAG
TAACCGCGGAGGCGGGCGTGACCGCGGAGACTATGAGCGCGGAGGCGGAAGTGAC-----------------
----------------CGCGGAGGCGGAAGTGACCGC---GGAGGCGGACGTGACCGCGGAGACTATGAACG
CGGAGGCGGAAGTAACCGCGG------------AGGCGGAAGTAACCGCGGAGGCGGACGTGACCGCGGAGA
CTATGAGCGCGGA------------------GGCGGAGGTAACCGCGGGGGCGGAAGTGACCGCGGAGACTA
TGAGCGCGGAGGCGGAAGTAACCGCGGAGGCGGAAGTGACCGCGGAGATTATGAGCGCGGAGGCGGAAGTAA
C---------------CGCGGAGGCG------------------------------GGCGTGACCGCGGAGG
CGGACGTGAAGGCGGAGACTATGAGCGCGGAGGCGGAAGTAACCGCGGAGGCGG------GCGTGACCGCGG
A---------------------------GACTATGAGCGCGGAGGCGGGCATAAACACGGAGGTTATGACGA
GCATCATCTTCGCGCTGTGCGCGGGT----TCGTTTT-----GAACTTAAAT-GGA-GG--GGGGGGGCAGG
AATTTTTGA-TTTTTTATTTTCAGTTACGAAGATGAAGCTGGACCTCCC-GGACCTCC-GGGCCCTGAAGGA
CCTCCAGGCCCGGATGGACCGCC-GGGGGCTTGCGAATGCAAATAT--------------------------
------------------------------------------------------------
>G21/1-1091
ATGGTCGGCAACAATTTGATGCTGTACTTTCTTCTGGCGGGCTTTTGCCTGTTCATCTACGGCACTGAAGCC
GGAGGATGCAAGCCGGGACCACAGGGGCCGTCCGGTTCCCCGGGCCCTGCGGGGAAGATGGGACCGCCCGGC
AAATGCGAAAAACCGCCGCCCAACTAT---------------------------------------------
---GAG---AAGTCGCGCCCCCCTAAATACGA---GCACCGCAAAAGATCAGCGGCGCCCGCGGCGTTTTCG
GTAAAATTTTTTGAATTTATTTTGTTCGAAATGC-TTAACACAAAATAAAAGGATGCCGTGAGGGTTGTCAG
AGTTTCCCGTGGGGAATATGAAAACAAGTGTCCTGCCGGGCCGCCCGGAGATGTCGGCCCCCCCGGACCGCC
GGGTCCCAGCGGAGAGCCGGCAAAATGTTCTCCGCCT---GAAGGCTATG---------------AAAGTGG
TAAAAGACCCGGGAGCTATGAG------------------CGCGGAGGCGGACGTGACAATAAGCGCGGAAG
TAACCGCGGAGGCGGGCGTGACCGCGGAGACTATGAGCGCGGAGGCGGAAGTGAC-----------------
----------------CGCGGAGGCGGAAGTGACCGC---GGAGGCGGACGTGACCGCGGAGACTATGAACG
CGGAGGCGGAAGTAACCGCGG------------AGGCGGAAGTAACCGCGGAGGCGGACGTGACCGCGGAGA
CTATGAGCGCGGA------------------GGCGGAAGTAACCGCGGGGGCGGAAGTGACCGCGGAGACTA
TGAGCGCGGAGGCGGAAGTAACCGCGGAGGCGGAAGTGACCGCGGAGATTATGAGCGCGGAGGCGGAAGTAA
C---------------CGCGGAGGCG------------------------------GGCGTGACCGCGGAGG
CGGACGTGAAGGCGGAGACTATGAGCGCGGAGGCGGAAGTAACCGCGGAGGCGG------GCGTGACCGCGG
A---------------------------GACTATGAGCGCGGAGGCGGGCATAAACACGGAGGTTATGACGA
GCATCATCTTCGCGCTGTGCGCGGGT----TCGTTTT-----GAACTTAAAT-GGAGGG--GGGGGGGCAGG
AATTTTTGA-TTTTTTATTTTCAGTTACGAAGATGAAGCTGGACCTCCC-GGACCTCC-GGGCCCTGAAGGA
CCTCCAGGCCCGGATGGACCGCC-GGGGGCTTGCGAATGCAAATAT--------------------------
------------------------------------------------------------
>G10/1-1090
ATGGTCGGCAACAATTTGATGCTGTACTTTCTTCTGGCGGGCTTTTGCCTGTTCATCTACGGCACTGAAGCC
GGAGGATGCAAGCCGGGACCACAGGGGCCGTCCGGTTCCCCGGGCCCTGCGGGGAAGATGGGACCGCCCGGC
AAATGCGAAAAACCGCCGCCCAACTAT---------------------------------------------
---GAG---AAGTCGCGCCCCCCTAAATACGA---GCACCGCAAAAGATCAGCGGCGCCCGCGGCGTTTTCG
GTAAAATTTTTTGAATTTATTTTGTTCGAAATGC-TTAAAACAAAATAAAAGGATGCCGTGAGGGTTGTCAG
AGTTTCCCGTGGGGAATATGAAAACAAGTGTCCTGCCGGGCCGCCCGGAGATGTCGGCCCCCCCGGACCGCC
GGGTCCCAGCGGAGAGCCGGCAAAATGTTCTCCGCCT---GAAGGCTATG---------------AAAGTGG
TAAAAGACCCGGGAGCTATGAG------------------CGCGGAGGCGGACGTGACAATAAGCGCGGAAG
TAACCGCGGAGGCGGGCGTGACCGCGGAGACTATGAGCGCGGAGGCGGAAGTGAC-----------------
----------------CGCGGAGGCGGAAGTGACCGC---GGAGGCGGACGTGACCGCGGAGACTATGAACG
CGGAGGCGGAAGTAACCGCGG------------AGGCGGAAGTAACCGCGGAGGCGGACGTGACCGCGGAGA
CTATGAGCGCGGA------------------GGCGGAAGTAACCGCGGGGGCGGAAGTGACCGCGGAGACTA
TGAGCGCGGAGGCGGAAGTAACCGCGGAGGCGGAAGTGACCGCGGAGATTATGAGCGCGGAGGCGGAAGTAA
C---------------CGCGGAGGCG------------------------------GGCGTGACCGCGGAGG
CGGACGTGAAGGCGGAGACTATGAGCGCGGAGGCGGAAGTAACCGCGGAGGCGG------GCGTGACCGCGG
A---------------------------GACTATGAGCGCGGAGGCGGGCATAAACACGGAGGTTATGACGA
GCATCATCTTCGCGCTGTGCGCGGGT----TCGTTTT-----GAACTTAAAT-GGA-GG--GGGGGGGCAGG
AATTTTTGA-TTTTTTATTTTCAGTTACGAAGATGAAGCTGGACCTCCC-GGACCTCC-GGGCCCTGAAGGA
CCTCCAGGCCCGGATGGACCGCC-GGGGGCTTGCGAATGCAAATAT--------------------------
------------------------------------------------------------
>FG_A5/1-1090
ATGGTCGGCAACAATTTGATGCTGTACTTTCTTCTGGCGGGCTTTTGCCTGTTCATCTACGGCACTGAAGCC
GGAGGATGCAAGCCGGGACCACAGGGGCCGTCCGGTTCCCCGGGCCCTGCGGGGAAGATGGGACCGCCCGGC
AAATGCGAAAAACCGCCGCCCAACTAT---------------------------------------------
---GAG---AAGTCGCGCCCCCCTAAATACGA---GCACCGCAAAAGATCAGCGGCGCCCGCGGCGTTTTCG
GTAAAATTTTTTGAATTTATTTTGTTCGAAATGC-TTAAAACAAAATAAAAGGATGCCGTGAGGGTTGTCAG
AGTTTCCCGTGGGGAATATGAAAACAAGTGTCCTGCCGGGCCGCCCGGAGATGTCGGCCCCCCCGGACCGCC
GGGTCCCAGCGGAGAGCCGGCAAAATGTTCTCCGCCT---GAAGGCTATG---------------AAAGTGG
TAAAAGACCCGGGAGCTATGAG------------------CGCGGAGGCGGACGTGACAATAAGCGCGGAAG
TAACCGCGGAGGCGGGCGTGACCGCGGAGACTATGAGCGCGGAGGCGGAAGTGAC-----------------
----------------CGCGGAGGCGGAAGTGACCGC---GGAGGCGGACGTGACCGCGGAGACTATGAACG
CGGAGGCGGAAGTAACCGCGG------------AGGCGGAAGTAACCGCGGAGGCGGACGTGACCGCGGAGA
CTATGAGCGCGGA------------------GGCGGAAGTAACCGCGGGGGCGGAAGTGACCGCGGAGACTA
TGAGCGCGGAGGCGGAAGTAACCGCGGAGGCGGAAGTGACCGCGGAGATTATGAGCGCGGAGGCGGAAGTAA
C---------------CGCGGAGGCG------------------------------GGCGTGACCGCGGAGG
CGGACGTGAAGGCGGAGACTATGAGCGCGGAGGCGGAAGTAACCGCGGAGGCGG------GCGTGACCGCGG
A---------------------------GACTATGAGCGCGGAGGCGGGCATAAACACGGAGGTTATGACGA
GCATCATCTTCGCGCTGTGCGCGGGT----TCGTTTT-----GAACTTAAAT-GGA-GG--GGGGGGGCAGG
AATTTTTGA-TTTTTTATTTTCAGTTACGAAGATGAAGCTGGACCTCCC-GGACCTCC-GGGCCCTGAAGGA
CCTCCAGGCCCGGATGGACCGCC-GGGGGCTTGCGAATGCAAATAT--------------------------
------------------------------------------------------------
>FG_A9/1-1090
ATGGTCGGCAACAATTTGATGCTGTACTTTCTTCTGGCGGGCTTTTGCCTGTTCATCTACGGCACTGAAGCC
GGAGGATGCAAGCCGGGACCACAGGGGCCGTCCGGTTCCCCGGGCCCTGCGGGGAAGATGGGACCGCCCGGC
AAATGCGAAAAACCGCCGCCCAACTAT---------------------------------------------
---GAG---AAGTCGCGCCCCCCTAAATACGA---GCACCGCAAAAGATCAGCGGCGCCCGCGGCGTTTTCG
GTAAAATTTTTTGAATTTATTTTGTTCGAAATGC-TTAAAACAAAATAAAAGGATGCCGTGAGGGTTGTCAG
AGTTTCCCGTGGGGAATATGAAAACAAGTGTCCTGCCGGGCCGCCCGGAGATGTCGGCCCCCCCGGACCGCC
GGGTCCCAGCGGAGAGCCGGCAAAATGTTCTCCGCCT---GAAGGCTATG---------------AAAGTGG
TAAAAGACCCGGGAGCTATGAG------------------CGCGGAGGCGGACGTGACAATAAGCGCGGAAG
TAACCGCGGAGGCGGGCGTGACCGCGGAGACTATGAGCGCGGAGGCGGAAGTGAC-----------------
----------------CGCGGAGGCGGAAGTGACCGC---GGAGGCGGACGTGACCGCGGAGACTATGAACG
CGGAGGCGGAAGTAACCGCGG------------AGGCGGAAGTAACCGCGGAGGCGGACGTGACCGCGGAGA
CTATGAGCGCGGA------------------GGCGGAAGTAACCGCGGGGGCGGAAGTGACCGCGGAGACTA
TGAGCGCGGAGGCGGAAGTAACCGCGGAGGCGGAAGTGACCGCGGAGATTATGAGCGCGGAGGCGGAAGTAA
C---------------CGCGGAGGCG------------------------------GGCGTGACCGCGGAGG
CGGACGTGAAGGCGGAGACTATGAGCGCGGAGGCGGAAGTAACCGCGGAGGCGG------GCGTGACCGCGG
A---------------------------GACTATGAGCGCGGAGGCGGGCATAAACACGGAGGTTATGACGA
GCATCATCTTCGCGCTGTGCGCGGGT----TCGTTTT-----GAACTTAAAT-GGA-GG--GGGGGGGCAGG
AATTTTTGA-TTTTTTATTTTCAGTTACGAAGATGAAGCTGGACCTCCC-GGACCTCC-GGGCCCTGAAGGA
CCTCCAGGCCCGGATGGACCGCC-GGGGGCTTGCGAATGCAAATAT--------------------------
------------------------------------------------------------
>GA9_NOSTOP_/1-1106
ATGGTCGGCAACAATTTGATGCTGTACATTCTTCTGGCAGGCTTTTGCCTGTTCATCTACGGCACTGAAGCC
GGAGGATGCAAGCCGGGACCACAGGGGCCGTCCGGTTCCCCGGGCCCTGCGGGAAAGATGGGACCGCCCGGC
AAATGCGAGAAACCGCCGCCCAACTAT---------------------------------------------
---GAG---AAGTCGCGCCCCCCTAAATACGA---GCACCGCAAAAGATCAGCGGCGCCCGCGGCGTTTTCG
GTAAAATTTTTTGAATTTATTTTGTTCGGAATGC-TTAAAACAAAATAAAAGGATGCCGTGAGCGTTGTCAG
AGTTTCCCGTGGGGACTATGAAAACAAGTGTCCTGCCGGGCCGCCCGGCGATGTCGGACCCCCCGGACCGCC
GGGTCCCAGCGGAGAGCCGGCAAAATGTTCTCCGCCT---GAAGGCTATG---------------AAAGTGG
TAAAAGACCCGGGAGCTATGAGCGCGGAGGCGGAAGTGACCGCGGAGGCGGACGTGACAATAAGCGCGGAAG
TAACCGCGGAGGCGGACGTGACCGCGGAGACTATGAGCGCGGAGGCGGAAGTAACCGCGGGGGCGGAAGTGA
CCGCGGAGACTATGAGCGCGGAGGCGGAAGTAACCGC---GGAGGCGGAAGTGACCGCGGAGACTATGAGCG
CGGAGGCGGAAGTAACCGCGG------------A------------------GGCGGAAGTGACCGCGGAGA
CTATGAGCGCGGA------------------GGCGGAAGTAACCGCGGAGGCGGGCGTGACCGCGGAGACTA
TGAGCGCGGAGGCGGAAGTAACCGCGGGGGCGGAAGTGACCACGGAGAGTATGAG-----------------
----------------CGCGGAGGCG------------------------------GAAGTAACCGCGGAGG
CGGAAGTGACCGCGGAGATTATGAGCGCGGAGGCGGAAGTAACCGCGGAGGCGG------GCGTGACCGCGG
A---------------------------GACTATGAGCGCGGAGGCGGGCATAAACACGGAGGTTATGACGA
GCATCATCTTCGCGCTGTGCGCGGGT----TCGTTTT-----GAACTTAAAT----GGG--GAGGGGGCAGA
AATTTTTGA-TTCTTTATTTCCAGTTACGAAGATGAAGCTGGACCTCCC-GGACCTCC-GGGCCCGGAAGGA
CCTCCAGGCCCGGATGGCCCCCC-GGGGGCTTGCGAATGCAAATATAAT-----------------------
------------------------------------------------------------
>FG_A14/1-1040
ATGGTCGGCAACAATTTGATGCTGTACATTCTTCTGGCGGGCTTTTGCCTGTTCATCTACGGCACTGAAGCC
GGAGGATGCAAGCCGGGACCACAGGGGCCGTCCGGTTCACCGGGCCCTGCGGGGAAGATGGGACCGCCCGGC
AAATGCGAGAAACCGCCGCCCAACTAT---------------------------------------------
---GAG---AAGTCGCGCCCCCCTAAATACGA---GCACCGCAAAAGATCAGCGGCGCCCGCGGCGTTTTCG
GTAAAATTTTTTGAATTTATTTTGTTCGGAATGC-TTAAAACAAAATAAAAGGATGCCATTGGCGTTGTCAG
AGTTGCCCGTGGGGAATATGACAACAAGTGTCCTGCCGGGCCGCCCGGCGATGTCGGCCCTCCCGGACCGCC
GGGTCCCAGCGGAGAGCCGGCAAAATGTTCTCCGCCT---GAAGGCTATG---------------AAAGTCG
TAAAAGACCCGGGAGCTATGAGCGCGGAGGCGGAAGTGACCGCGGAGGCGGACGTGACAATAAGC-------
-----------GCGGAAGTGACCGCGGAGACTATGAGCGCGGAGGCGGAAGTGAC-----------------
----------------CGCGGAGGCGGAAGTAACCGC---GGGGGCGGAAGTGACCGCGGAGACTATGAGCG
CGGAGGCGGAAGTAACCGCGG------------GGGCGGAAGTAACCGCGGAGGCGGAAGTGACCGCGGAGA
CTATGAGCGCGGA------------------GGCGGAAGTAACCGCGGAGGCGGAAGTGACCGCGGAGATTA
TGAGCGCGGAGGCGGAAGTAAC--------------------------------------------------
----------------CGCGGAGGCG------------------------------GGCGTGACCGCGGAGG
CGGACGTGAAGGCGGAGACTATGAGCGCGGAGGCGGAAGTAACCGCGGAGGCGG------GCGTGACCGCGG
A---------------------------GACTATGAGCGCGGAGGCGGGCATAAACACGGAGGTTATGACGA
GCATCATCTTCGCGCTGTGCGCGGGT----TCGTTTT-----GAACTTAAAT--GGAGG--GGGGGGGCAGG
AATTTTTGATTTTTTTATTTCCAGTTACGAAGATGAAGCTGGACCTCCC-GGACCTCC-GGGCCCGGAAGGA
CCTCCAGGCCCGGATGGCCCCCC-GGGGGCTTGCGAATGCAAATAT--------------------------
------------------------------------------------------------
>G14/1-1003
ATGGTCGGCAACAATTTGATGCTGTACATTCTTCTGGCGGGCTTTTGCCTGTTCATCTACGGCACTGAAGCC
GGAGGATGCAAGCCGGGACCACAGGGGCCGTCCGGTTCACCGGGCCCTGCGGGGAAGATGGGACCGCCCGGC
AAATGCGAGAAACCGCCGCCCAACTAT---------------------------------------------
---GAG---AAGTCGCGCCCCCCTAAATACGA---GCACCGCAAAAGATCAGCGGCGCCCGCGGCGTTTTCG
GTAAAATTTTTTGAATTTATTTTGTTCGGAATGC-TTAAAACAAAATAAAAGGATGCCATGAGCGTTGTCAG
AGTTGTCCGTGGGGAATATGACAACAAGTGTCCTGCCGGGCCGCCCGGCGATGTCGGCCCTCCCGGACCGCC
GGGTCCCAGCGGAGAGCCGGCAAAATGTTCTCCGCCT---GAAGGCTATG---------------AAAGTCG
TAAAAGACCCGGGAGCTATGAGCGCGGAGGCGGAAGTGACCGCGGAGGCGGAC-------------------
-----------------GTGACCGCGGAGACTATGAACGCGGAGGCGGAAGTAAC-----------------
----------------CGCGGAGGCGGAAGTAACCGC---GGAGGCGGACGTGACCGCGGAGACTATGAGCG
CGGAGGCGGAAGTAACCGCGG------------G------------------GGCGGAAGTGACCGCGGAGA
CTATGAGCGCGGA------------------GGCGGAAGTAACCGCGGAGGCGGAAGTGACCGCGGAGATTA
TGAGCGCGGAGGCGGAAGTAAC--------------------------------------------------
----------------CGCGGAGGCG------------------------------GGCGTGACCGCGGAGG
CGGACGTGAAGGCGGAGACTATGAGCGCGGAGGCGGAAGTAACCGCGGAGGCGG------GCGTGACCGCGG
A---------------------------GACTATGAGCGCGGAGGCGGGCATAAACACGGAGGTTATGACGA
GCATCATCTTCGCGCTGTGCGCGGGT----TCGTTTT-----GAACTTAAAT-GGA-GG--GGGGGGGCAGG
AATTTTTGA-TTTTTTATTTTCAGTTACGAAGATGAAGCTGGACCTCCC-GGACCTCC-GGGCCCTGAAGGA
CCTCCAGGCCCGGATGGACCGCC-GGGGGCTTGCGAATGCAAATAT--------------------------
------------------------------------------------------------
>G4/1-793
ATGGTCGGCAACAATTTGATGCTGTACATTCTTCTGGCGGGCTTTTGCCTGTTCATCTACGGCACTGAAGCC
GGAGGATGCAAGCCGGGACCACAGGGGCCGTCCGGTTCACCGGGCCCTGCGGGGAAGATGGGACCGCCCGGC
AAATGCGAGAAACCGCCGCCCAACTAT---------------------------------------------
---GAG---AAGTCGCGCCCCCCTAAATACGA---GCACCGCAAAAGATCAGCGGCGCCCGCGGCGTTTTCG
GTAAAATTTTTTGAATTTATTTTGTTCGGAATGC-TTAAAACAAAATAAAAGGATGCCATGAGCGTTGTCAG
AGTTGCCCGTGGGGAATATGACAACAAGTGTCCTGCCGGGCCGCCCGGCGATGTCGGCCCTCCCGGACCGCC
GGGTCCCAGCGGAGAGCCGGCAAAATGTTCTCCGCCT---GAAGGCTATG---------------AAAGTCG
TAAAAGACCCGGGAGCTATGAGCGCGGAGGCGGAAGTGACCGCGGAGGCGGACGTGACAATAAG--------
------------------------------------------------------------------------
------------------------------------------------------------------------
----------------------------------------------------CGCGGAAGTGACCGCGGAGA
CTATGAGCGCGGA------------------GGCGGAAGTGACCGCG-------------------------
------------------------------------------------------------------------
------------------------------------------------------------------------
-----------------------------GAGGCGGAAGTAACCGCGGGGGCGG------AAGTGACCGCGG
A---------------------------GACTATGAGCGCGGAGGCGGGCATAAACACGGAGGTTATGACGA
GCATCATCTTCGCGCTGTGCGCGGGT----TCGTTTT-----GAA---AAAT-----GG--GCGGGGGCAGG
AATTTTTGA-TTTTTTATTTTCAGTTACGAAGATGAAGCTGGACCTCCC-GGACCTCC-GGGCCCTGAAGGA
CCTCCAGGCCCGGATGGACCGCC-GGGGGCTTGCGAATGCAAATAT--------------------------
------------------------------------------------------------
>GA7/1-1090
ATGGTCGGCAACAATTTGATGCTGTACATTCTTCTGGCGGGCTTTTGCCTGTTCATCTACGGCACTGAAGCC
GGAGGATGCAAGCCGGGACCACAGGGGCCGTCCGGTTCACCGGGCCCTGCGGGGAAGATGGGACCGCCCGGC
AAATGCGGGAAACCGCCGCCCAACTAT---------------------------------------------
---GAG---AAGTCGCGCCCCCCTAAATACGA---GCACCGCAAAAGATCAGCGGCGCCCGCGGCGTTTTCG
GTAAAATTTTTTGAATTTATTTTGTTCGGAATGC-TTAAAACAAAATAAAAGGATGCCATGAGCGTTGTCAG
AGTTGCCCGTGGGGAATATGACAACAAGTGTCCTGCCGGGCCGCCCGGCGATGTCGGCCCTCCCGGACCGCC
GGGTCCCAGCGGAGAGCCGGCAAAATGTTCTCCGCCT---GAAGGCTATG---------------AAAGTCG
TAAAAGACCCGGGAGCTATGAGCGCGGAGGCGGAAGTGACCGCGGAGGCGGACGTGACAATAAGC-------
-----------GCGGAAGTGACCGCGGAGACTATGAGCGCGGAGGCGGAAGCGAC-----------------
----------------CGCGGAGGCGGAAGTAACCGC---GGGGGCGGAAGTGACCGCGGAGACTATGAGCG
CGGAGGCGGAAGTAACCGCGG------------GGGCGGAAGTAACCGCGGGGGCGGAAGTGACCGCGGAGA
CTATGAGCGCGGA------------------GGCGGAAGTAACCGCGGAGGCGGAAGTGACCGCGGAGACTA
TGAGCGCGGAGGCGGAAGTAACCGCGGAGGCGGAAGTGACCGCGGAGATTATGAGCGCGGAGGCGGAAGTAA
C---------------CGCGGAGGCG------------------------------GGCGTGACCGCGGAGG
CGGACGTGAAGGCGGAGACTATGAGCGCGGAGGCGGAAGTAACCGCGGAGGCGG------GCGTGACCGCGG
A---------------------------GACTATGAGCGCGGAGGCGGGCATAAACACGGAGGTTATGACGA
GCATCATCTTCGCGCTGTGCGCGGGT----TCGTTTT-----GAACTTAAAT--GGAGG--GGGGGGGCAGG
AATTTTTGA-TTTTTTATTTTCAGTTACGAAGATGAAGCTGGACCTCCC-GGACCTCC-GGGCCCTGAAGGA
CCTCCAGGCCCGGATGGACCGCC-GGGGGCTTGCGAATGCAAATAT--------------------------
------------------------------------------------------------
>G2/1-1059
ATGGTCGGCAACAATTTGATGCTGTACTTTCTTCTGGCGGGCTTTTGCCTGTTCATCTACGGCACTGAAGCC
GGAGGATGCAAGCCGGGACCAAAGGGGCCGTCCGGTTCCCCGGGCCCTGCGGGAAAGATGGGACCGCCCGGC
AAATGCGAGAAACCGCCGCCCAACTAT---------------------------------------------
---GAG---AAGTCGCGCCCCCCTAAATACGA---GCACCGCAAAAGATCAGCGGCGCCCGCGGCGTTTTCG
GTAAAATTTTTTGAATTTATTTTGTTCGGAATGC-TTAAAACAAAATAAAAGGATGCCATGAGCGTTGTCAG
AGTTGCCCGTGGGGAATATGACAACAAGTGTCCTGCCGGGCCGCCCGGCGATGTCGGCCCTCCCGGACCGCC
GGGTCCCAGCGGAGAGCCGGCAAAATGTTCTCCGCCT---GAAGGCTATG---------------AAAGTCG
TAAAAGACCCGGGAGCTATGAGCGCGGAGGCGGAAGTGACCGCGGAGGCGGACGTGACAATAAGC-------
-----------GCGGAAGTGACCGCGGAGACTATGAGCGCGGAGGCGGAAGTGAC-----------------
----------------CGCGGAGGCGGAAGTAACCGC---GGGGGCGGAAGTGACCGCGGAGACTATGAGCG
CGGAGGCGGAAGTAACCGCGG------------GGGCGGAAGTAACCGCGGAGGCGGAAGTGACCGCGGAGA
CTATGAGCGCGGA------------------GGCGGAAGTAACCGCGGGGGCGGAAGTGACCGCGGAGACTA
TGAGCGCGGAGGCGGAAGTAACCGCGGGGGCGGAAGTAAC--------------------------------
----------------CGCGGGGGCG------------------------------GAAGTAACCGCGGAGG
CGGACGTGAAGGCGGAGACTATGAGCGCGGAGGCGGAAGTAACCGCGGAGGCGG------GCGTGACCGCGG
A---------------------------GACTATGAGCGCGGAGGCGGGCAAAAGCACGGAGGTTATGACGA
GCATCATCTTCGCGCTGTGCGCGGGT----TCGTTTG------AACTTAAATGGGA-AG--GGGGGGGCAGA
AATTTTTGATTTTTTTATTTCCAGTTACGAAGATGAAGCTGGACCTCCC-GGACCTCCGGGGCCCGGAAGGA
CCTCCAGGCCCGGATGGCCCCCC-GGGGGCTTGCGAATGCAAATAT--------------------------
------------------------------------------------------------
>FutrG5/1-1117
ATGGTCGGCAACAATTTGATGCTGTACATTCTTCTGGCGGGCTTTTGCCTGTTCATCTACGGCACTGAAGCC
GGAGGATGCAAGCCGGGACCAAAGGGGCCGTCCGGTTCCCCGGGCCCTGCGGGAAAGATGGGACCGCCCGGC
AAATGCGAGAAACCGCCGCCCAACTAT---------------------------------------------
---GAG---AAGTCGCGCCCCCCTAAATACGA---GCACCGCAAAAGATCAGCGGCGCCCGCGGCGTTTTTG
GTAAAATTTTTTGAATTTATTTTGTTCGGAATGC-TTAAAACAAAATAAAAGGATGCCATGAGCGTTGTCAG
AGTTGCCCGTGGGGAATATGACAACAAGTGTCCTGCCGGGCCGCCCGGCGATGTCGGCCCTCCCGGACCGCC
GGGTCCCAGCGGAGAGCCGGCAAAATGTTCTCCGCCT---GAAGGCTATG---------------AAAGTCG
TAAAAGACCCGGGAGCTATGAGCGCGGAGGCGGAAGTGACCGCGGAGGCGGACGTGACAATAAGC-------
-----------GCGGAAGTGACCGCGGAGACTATGAGCGCGGAGGCGGAAGTGAC-----------------
----------------CGCGGAGGCGGAAGTAACCGC---GGGGGCGGAAGTGACCGCGGAGACTATGAGCG
CGGAGGCGGAAGTAACCGCGG------------GGGCGGAAGTAACCGCGGAGGCGGAAGTGACCGCGGAGA
CTATGAGCGCGGA------------------GGCGGAAGTAACCGCGGGGGCGGAAGTGACCGCGGAGACTA
TGAGCGCGGAGGCGGAAGTAACCGCGGGGGCGGAAGTAAC--------------------------------
----------------CGCGGGGGCG------------------------------GAAGTAACCGCGGAGG
CGGACGTGAAGGCGGAGACTATGAGCGCGGAGGCGGAAGTAACCGCGGAGGCGG------GCGTGACCGCGG
A---------------------------GACTATGAGCGCGGAGGCGGGCAAAAGCACGGAGGTTATGACGA
GCATCATCTTCGCGCTGTGCGCGGGT----TCGTTTG------AACTTAAATGGAAGGG----GGGGGCAGA
AATTTTTGATTTTTTTATTTCCAGTTACGAAGATGAAGCTGGACCTCCC-GGACCTCC-GGGCCCGGAAGGA
CCTCCAGGCCCGGATGGCCCCCC-GGGGGCTTGTGAATGCAAATATTAAATGATCAGACGTTGAAA------
GATGGTCGACTGGACTGCCTCTGCCATTGTAATGTCATTA--------------------
>FG_A18/1-1055
ATGGTCGGCAACAATTTGATGCTGTACATTCTTCTGGCGGGCTTTTGCCTGTTCATCTACGGCACTGAAGCC
GGAGGATGCAAGCCGGGACCACAGGGGCCGTCCGGTTCACCGGGCCCTGCGGGGAAGATGGGACCGCCCGGC
AAATGCGAGAAACCGCCGCCCAACTAT---------------------------------------------
---GAG---AAGTCGCGCCCCCCTAAATACGA---GCACCGCAAAAGATCAGCGGCGCCCGCGGCGTTTTCG
GTAAAATTTTTTGAATTTATTTTGTTCGGAATGC-TTAAAACAAAATAAAAGGATGCCATGAGCGTTGTCAG
AGTTGCCCGTGGGGAATATGACAACAAGTGTCCTGCCGGGCCGCCCGGCGATGTCGGCCCTCCCGGACCGCC
GGGTCCCAGCGGAGAGCCGGCAAAATGTTCTCCGCCT---GAAGGCTATG---------------AAAGTCG
TAAAAGACCCGGGAGCTATGAGCGCGGAGGCGGAAGTGACCGCGGAGGCGGACGTGACAATAAGC-------
-----------GCGGAAGTGACCGCGGAGACTATGAGCGCGGAGGCGGAAGTGAC-----------------
----------------CGCGGAGGCGGAAGTAACCGC---GGGGGCGGAAGTGACCGCGGAGACTATGAGCG
CGGAGGCGGAAGTAACCGCGG------------GGGCGGAAGTAACCGCGGAGGCGGAAGTGACCGCGGAGA
CTATGAGCGCGGA------------------GGCGGAAGTAACCGCGGGGGCGGAAGTGACCGCGGAGACTA
TGAGCGCGGAGGCGGAAGTAACCGCGGGGGCGGAAGTAAC--------------------------------
----------------CGCGGGGGCG------------------------------GAAGTAACCGCGGAGG
CGGACGTGAAGGCGGAGACTATGAGCGCGGAGGCGGAAGTAACCGCGGAGGCGG------GCGTGACCGCGG
A---------------------------GACTATGAGCGCGGAGGCGGGCAAAAGCACGGAGGTTATGACGA
GCATCATCTTCGCGCTGTGCGCGGGT----TCGTTT------GAACTTAAAT-GGA-AG--GGGGGGGCAGA
AATTTTTGA-TTTTTTATTTTCAGTTACGAAGATGAAGCTGGACCTCCC-GGACCTCC-GGGCCCTGAAGGA
CCTCCAGGCCCGGATGGACCGCC-GGGGGCTTGCGAATGC-AATAT--------------------------
------------------------------------------------------------
>FG_A3/1-1057
ATGGTCGGCAACAATTTGATGCTGTACATTCTTCTGGCGGGCTTTTGCCTGTTCATCTACGGCACTGAAGCC
GGAGGATGCAAGCCGGGACCACAGGGGCCGTCCGGTTCACCGGGCCCTGCGGGGAAGATGGGACCGCCCGGC
AAATGCGAGAAACCGCCGCCCAACTAT---------------------------------------------
---GAG---AAGTCGCGCCCCCCTAAATACGA---GCACCGCAAAAGATCAGCGGCGCCCGCGGCGTTTTCG
GTAAAATTTTTTGAATTTATTTTGTTCGGAATGC-TTAAAACAAAATAAAAGGATGCCATGGGCGTTGTCAG
AGTTGCCCGTGGGGAATATGACAACAAGTGTCCTGCCGGGCCGCCCGGCGATGTCGGCCCTCCCGGACCGCC
GGGTCCCAGCGGAGAGCCGGCAAAATGTTCTCCGCCT---GAAGGCTATG---------------AAAGTCG
TAAAAGACCCGGGAGCTATGAGCGCGGAGGCGGAAGTGACCGCGGAGGCGGACGTGACAATAAGC-------
-----------GCGGAAGTGACCGCGGAGACTATGAGCGCGGAGGCGGAAGTGAC-----------------
----------------CGCGGAGGCGGAAGTAACCGC---GGGGGCGGAAGTGACCGCGGAGACTATGAGCG
CGGAGGCGGAAGTAACCGCGG------------GGGCGGAAGTAACCGCGGAGGCGGAAGTGACCGCGGAGA
CTATGAGCGCGGA------------------GGCGGAAGTAACCGCGGGGGCGGAAGTGACCGCGGAGACTA
TGAGCGCGGAGGCGGAAGTAACCGCGGGGGCGGAAGTAAC--------------------------------
----------------CGCGGGGGCG------------------------------GAAGTAACCGCGGAGG
CGGACGTGAAGGCGGAGACTATGAGCGCGGAGGCGGAAGTAACCGCGGAGGCGG------GCGTGACCGCGG
A---------------------------GACTATGAGCGCGGAGGCGGGCAAAAGCACGGAGGTTATGACGA
GCATCATCTTCGCGCTGTGCGCGGGT----TCGTTT------GAACTTAAAT-GGA-AG--GGGGGGGCAGA
AATTTTTGATTTTTTTATTTCCAGTTACGAAGATGAAGCTGGACCTCCC-GGACCTCC-GGGCCCGGAAGGA
CCTCCAGGCCCGGATGGCCCCCC-GGGGGCTTGCGAATGCAAATAT--------------------------
------------------------------------------------------------
>G6/1-1057
ATGGTCGGCAACAATTTGATGCTGTACATTCTTCTGGCGGGCTTTTGCCTGTTCATCTACGGCACTGAAGCC
GGAGGATGCAAGCCGGGACCACAGGGGCCGTCCGGTTCACCGGGCCCTGCGGGGAAGATGGGACCGCCCGGC
AAATGCGAGAAACCGCCGCCCAACTAT---------------------------------------------
---GAG---AAGTCGCGCCCCCCTAAATACGA---GCACCGCAAAAGATCAGCGGCGCCCGCGGCGTTTTCG
GTAAAATTTTTTGAATTTATTTTGTTCGGAATGC-TTAAAACAAAATAAAAGGATGCCATGAGCGTTGTCAG
AGTTGCCCGTGGGGAATATGACAACAAGTGTCCTGCCGGGCCGCCCGGCGATGTCGGCCCTCCCGGACCGCC
GGGTCCCAGCGGAGAGCCGGCAAAATGTTCTCCGCCT---GAAGGCTATG---------------AAAGTCG
TAAAAGACCCGGGAGCTATGAGCGCGGAGGCGGAAGTGACCGCGGAGGCGGACGTGACAATAAGC-------
-----------GCGGAAGTGACCGCGGAGACTATGAGCGCGGAGGCGGAAGTGAC-----------------
----------------CGCGGAGGCGGAAGTAACCGC---GGGGGCGGAAGTGACCGCGGAGACTATGAGCG
CGGAGGCGGAAGTAACCGCGG------------GGGCGGAAGTAACCGCGGAGGCGGAAGTGACCGCGGAGA
CTATGAGCGCGGA------------------GGCGGAAGTAACCGCGGGGGCGGAAGTGACCGCGGAGACTA
TGAGCGCGGAGGCGGAAGTAACCGCGGGGGCGGAAGTAAC--------------------------------
----------------CGCGGGGGCG------------------------------GAAGTAACCGCGGAGG
CGGACGTGAAGGCGGAGACTATGAGCGCGGAGGCGGAAGTAACCGCGGAGGCGG------GCGTGACCGCGG
A---------------------------GACTATGAGCGCGGAGGCGGGCAAAAGCACGGAGGTTATGACGA
GCATCATCTTCGCGCTGTGCGCGGGT----TCGTTT------GAACTTAAAT-GGA-AG--GGGGGGGCAGA
AATTTTTGATTTTTTTATTTCCAGTTACGAAGATGAAGCTGGACCTCCC-GGACCTCC-GGGCCCGGAAGGA
CCTCCAGGCCCGGATGGCCCCCC-GGGGGCTTGCGAATGCAAATAT--------------------------
------------------------------------------------------------
>FG_A15/1-1057
ATGGTCGGCAACAATTTGATGCTGTACATTCTTCTGGCGGGCTTTTGCCTGTTCATCTACGGCACTGAAGCC
GGAGGATGCAAGCCGGGACCACAGGGGCCGTCCGGTTCACCGGGCCCTGCGGGGAAGATGGGACCGCCCGGC
AAATGCGAGAAACCGCCGCCCAACTAT---------------------------------------------
---GAG---AAGTCGCGCCCCCCTAAATACGA---GCACCGCAAAAGATCAGCGGCGCCCGCGGCGTTTTCG
GTAAAATTTTTTGAATTTATTTTGTTCGGAATGC-TTAAAACAAAATAAAAGGATGCCATGAGCGTTGTCAG
AGTTGCCCGTGGGGAATATGACAACAAGTGTCCTGCCGGGCCGCCCGGCGATGTCGGCCCTCCCGGACCGCC
GGGTCCCAGCGGAGAGCCGGCAAAATGTTCTCCGCCT---GAAGGCTATG---------------AAAGTCG
TAAAAGACCCGGGAGCTATGAGCGCGGAGGCGGAAGTGACCGCGGAGGCGGACGTGACAATAAGC-------
-----------GCGGAAGTGACCGCGGAGACTATGAGCGCGGAGGCGGAAGTGAC-----------------
----------------CGCGGAGGCGGAAGTAACCGC---GGGGGCGGAAGTGACCGCGGAGACTATGAGCG
CGGAGGCGGAAGTAACCGCGG------------GGGCGGAAGTAACCGCGGAGGCGGAAGTGACCGCGGAGA
CTATGAGCGCGGA------------------GGCGGAAGTAACCGCGGGGGCGGAAGTGACCGCGGAGACTA
TGAGCGCGGAGGCGGAAGTAACCGCGGGGGCGGAAGTAAC--------------------------------
----------------CGCGGGGGCG------------------------------GAAGTAACCGCGGAGG
CGGACGTGAAGGCGGAGACTATGAGCGCGGAGGCGGAAGTAACCGCGGAGGCGG------GCGTGACCGCGG
A---------------------------GACTATGAGCGCGGAGGCGGGCAAAAGCACGGAGGTTATGACGA
GCATCATCTTCGCGCTGTGCGCGGGT----TCGTTT------GAACTTAAAT-GGA-AG--GGGGGGGCAGA
AATTTTTGATTTTTTTATTTCCAGTTACGAAGATGAAGCTGGACCTCCC-GGACCTCC-GGGCCCGGAAGGA
CCTCCAGGCCCGGATGGCCCCCC-GGGGGCTTGCGAATGCAAATAT--------------------------
------------------------------------------------------------
>G18/1-948
ATGGTCGGCAACAATTTGATGCTGTACATTCTTCTGGCGGGCTTTTGCCTGTTCATCTACGGCACTGAAGCC
GGAGGATGCAAGCCGGGACCACAGGGGCCGTCCGGTTCCCCGGGCCCTGCGGGGAAGATGGGACCGCCCGGC
AAATGCGAGAAACCGCCGCCCAACTAT---------------------------------------------
---GAG---AAGTCGCGCCCCCCTAAATACGA---GCACCGCAAAAGATCAGCGGCGCCCGCGGCGTTTTCG
GTAAAATTTTTTGAACTTATTTTGCTCGGAATGC-TTAAAACAAAATAAAAGGATGCCGTGAGCGTTGTCAG
AGTTTCCCGTGGGGACTATGAAAACAAGTGTCCTGCCGGGCCGCCCGGCGATGTCGGACCCCCCGGACCGCC
GGGTCCCAGCGGAGAGCCGGCAAAATGTTCTCCGCCT---GAAGGCTATG---------------AAAGTGG
TAAAAGACCCGGGAGCTATGAGCGCGGAGGCGGAAGTGACCGCGGAGGCGGACGTGACAATAAGC-------
------------------------------------------------------------------------
-----------------------GCGGAAGTAACCGC---GGAGGCGGACGTGACCGCGGAGACTATGAGCG
CGGAGGCGGAAGTAACCGCGG------------G------------------GGCGGAAGTGACCGCGGAGA
CTATGAGCGCGGA------------------GGCGGAAGTAACCGCGGAGGCGGAAGTGACCGCGGAGACTA
TGAGCGCGGAGGCGGAA-------------------------------------------------------
-----------------------------------------------------------GTAACCGCGGAGG
CGGAAGTGACCGCGGAGACTATGAGCGCGGAGGCGGAAGTAACCGCGGAGGCGG------GCGTGACCGCGG
A---------------------------GACTATGAGCGCGGAGGCGGGCATAAACACGGAGGTTATGACGA
GCATCATCTTCGCGCTGTGCGCGGGT----TTGTTTT-----GAACTTAAAT-----GGA-GGGGGGGCAGG
AATTTTTGATTTTTTT---TTCAGTTACGAAGATGAAGCTGGACCTCCC-GGACCTCC-GGGCCCTGAAGGA
CCTCCAGGCCCGGATGGACCGCC-GGGGGCTTGCGAATGCAAATAT--------------------------
------------------------------------------------------------
>FutrG10/1-1010
ATGGTCGGCAACAATTTGATGCTGTACATTCTTCTGGCGGGCTTTTGCCTGTTCATCTACGGCACTGAAGCC
GGAGGATGCAAGCCGGGACCAAAGGGGCCGTCCGGTTCCCCGGGCCCTGCGGGAAAGATGGGACCGCCCGGC
AAATGCGAGAAACCGCCGCCCAACTAT---------------------------------------------
---GAG---AAGTCGCGCCCCCCTAAATACGA---GCACCGCAAAAGATCAGCGGCGCCCGCGGCGTTTTTG
GTAAAATTTTTTGAATTTATTTTGTTCGGAATGC-TTAAAACAAAATAAAAGGATGCCGTGAGCGTTGTCAG
AGTTTCCCGTGGGGACTATGAAAACAAGTGTCCTGCCGGGCCGCCCGGCGATGTCGGACCCCCCGGACCGCC
GGGTCCCAGCGGAGAGCCGGCAAAATGTTCTCCGCCT---GAAGGCTATG---------------AAAGTGG
TAAAAGACCCGGGAGCTATGAGCGCGGAGGCGGAAGTGACCGCGGAGGCGGACGTGACAATAAGC-------
------------------------------------------------------------------------
-----------------------GCGGAAGTAACCGC---GGAGGCGGACGTGACCGCGGAGACTATGAGCG
CGGAGGCGGAAGTAACCGCGG------------G------------------GGCGGAAGTGACCGCGGAGA
CTATGAGCGCAGA------------------GGCGGAAGTAACCGCGGAGGCGGAAGTGACCGCGGAGACCA
TGAGCGCGGAGGCGGAA-------------------------------------------------------
-----------------------------------------------------------GTAACCGCGGAGG
CGGAAGTGACCGCGGAGACTATGAGCGCGGAGGCGGAAGTAACCGCGGAGGCGG------GCGTGACCGCGG
A---------------------------GACTATGAGCGCGGAGGCGGGCATAAACACGGAGGTTATGACGA
GCATCATCTTCGCGCTGTGCGCGGGT----TTGTTTT-----GAACTTAAAT-----GGA-GGGGGGGCAGG
AATTTTTGATTTTTTTT--TTCAGTTACGAAGATGAAGCTGGACCTCCC-GGACCTCC-GGGCCCTGAAGGA
CCTCCAGGCCCGGATGGACCGCC-GGGGGCTTGCGAATGCAAATATTAAAAATGATCAGACGTTGAAAGACG
GTCGACT-----GACTGCCTCTGCCATTGGAATGNCATTA--------------------
>FG_A13/1-949
ATGGTCGGCAACAATTTGATGCTGTACTTTCTTCTGGCGGGCTTTTGCCTGTTCATCTACGGCACTGAAGCC
GGAGGATGCAAGCCGGGACCAAAGGGGCCGTCCGGTTCCCCGGGCCCTGCGGGAAGGATGGGACCGCCCGGC
AAATGCGAGAAACCGCCGCCCAACTAT---------------------------------------------
---GAG---AAGTCGCGCCCCCCTAAATACGA---GCACCGCAAAAGATCAGCGGCGCCCGCGGCGTTTTCG
GTAAAATTTTTTGAATTTATTTTGTTCGGAATGC-TTAAAACAAAATAAAAGGATGCCGTGAGCGTTGTCAG
AGTTTCCCGTGGGGACTATGAAAACAAGTGTCCTGCCGGGCCGCCCGGCGATGTCGGACCCCCCGGACCGCC
GGGTCCCAGCGGAGAGCCGGCAAAATGTTCTCCGCCT---GAAGGCTATG---------------AAAGTGG
TAAAAGACCCGGGAGCTATGAGCGCGGAGGCGGAAGTGACCGCGGAGGCGGACGTGACAATAAGC-------
------------------------------------------------------------------------
-----------------------GCGGAAGTAACCGC---GGAGGCGGACGTGACCGCGGAGACTATGAGCG
CGGAGGCGGAAGTAACCGCGG------------G------------------GGCGGAAGTGACCGCGGAGA
CTATGAGCGCGGA------------------GGCGGAAGTAACCGCGGAGGCGGAAGTGACCGCGGAGACTA
TGAGCGCGGAGGCGGAA-------------------------------------------------------
-----------------------------------------------------------GTAACCGCGGAGG
CGGAAGTGACCGCGGAGACTATGAGCGCGGAGGCGGAAGTAACCGCGGAGGCGG------GCGTGACCGCGG
A---------------------------GACTATGAGCGCGGAGGCGGGCATAAACACGGAGGTTATGACGA
GCATCATCCTCACGCTGTGCGCGGGT----TTGTTTT-----GAACTTAAAT-----GGA-GGGGGGGCAGG
AATTTTTGATTTTTTTT--TTCAGTTACGAAGATGAAGCTGGACCTCCC-GGACCTCC-GGGCCCTGAAGGA
CCTCCAGGCCCGGATGGACCGCC-GGGGGCTTGCGAATGCAAATAT--------------------------
------------------------------------------------------------
>G23/1-948
ATGGTCGGCAACAATTTGATGCTGTACTTTCTTCTGGCGGGCTTTTGCCTGTTCATCTACGGCACTGAAGCC
GGAGGATGCAAGCCGGGACCAAAGGGGCCGTCCGGTTCCCCGGGCCCTGCGGGAAAGATGGGACCGCCCGGC
AAATGCGAGAAACCGCCGCCCAACTAC---------------------------------------------
---GAG---AAGTCGCGCCCCCCTAAATACGA---GCACCGCAAAAGATCAGCGGCGCCCGCGGCGTTTTCG
GTAAAATTTTTTGAATTTATTTTGTTCGGAATGC-TTAAAACAAAATAAAAGGATGCCGTGAGCGTTGTCAG
AGTTTCCCGTGGGGACTATGAAAACAAGTGTCCTGCCGGGCCGCCCGGCGATGTCGGACCCCCCGGACCGCC
GGGTCCCAGCGGAGAGCCGGCAAAATGTTCTCCGCCT---GAAGGCTATG---------------AAAGTGG
TAAAAGACCCGGGAGCTATGAGCGCGGAGGCGGAAGTGACCGCGGAGGCGGACGTGACAATAAGC-------
------------------------------------------------------------------------
-----------------------GCGGAAGTAACCGC---GGAGGCGGACGTGACCGCGGAGACTATGAGCG
CGGAGGCGGAAGTAACCGCGG------------G------------------GGCGGAAGTGACCGCGGAGA
CTATGAGCGCGGA------------------GGCGGAAGTAACCGCGGAGGCGGAAGTGACCGCGGAGACTA
TGAGCGCGGAGGCGGAA-------------------------------------------------------
-----------------------------------------------------------GTAACCGCGGAGG
CGGAAGTGACCGCGGAGACTATGAGCGCGGAGGCGGAAGTAACCGCGGAGGCGG------GCGTGACCGCGG
A---------------------------GACTATGAGCGCGGAGGCGGGCATAAACACGGAGGTTATGACGA
GCATCATCTTCGCGCTGTGCGCGGGT----TTGTTTT-----GAACTTAAAT-----GGA-GGGGGGGCAGG
AATTTTTGATTTTTTT---TTCAGTTACGAAGATGAAGCTGGACCTCCC-GGACCTCC-GGGCCCTGAAGGA
CCTCCAGGCCCGGATGGACCGCC-GGGGGCTTGCGAATGCAAATAT--------------------------
------------------------------------------------------------
>FG_A6/1-948
ATGGTCGGCAACAATTTGATGCTGTACTTTCTTCTGGCGGGCTTTTGCCTGTTCATCTACGGCACTGAAGCC
GGAGGATGCAAGCCGGGACCAAAGGGGCCGTCCGGTTCCCCGGGCCCTGCGGGAAAGATGGGACCGCCCGGC
AAATGCGAGAAACCGCCGCCCAACTAT---------------------------------------------
---GAG---AAGTCGCGCCCCCCTAAATACGA---GCACCGCAAAAGATCAGCGGCGCCCGCGGCGTTTTCG
GTAAAATTTTTTGAATTTATTTTGTTCGGAATGC-TTAAAACAAAATAAAAGGATGCCGTGAGCGTTGTCAG
AGTTTCCCGTGGGGACTATGAAAACAAGTGTCCTGCCGGGCCGCCCGGCGATGTCGGACCCCCCGGACCGCC
GGGTCCCAGCGGAGAGCCGGCAAAATGTTCTCCGCCT---GAAGGCTATG---------------AAAGTGG
TAAAAGACCCGGGAGCTATGAGCGCGGAGGCGGAAGTGACCGCGGAGGCGGACGTGACAATAAGC-------
------------------------------------------------------------------------
-----------------------GCGGAAGTAACCGC---GGAGGCGGACGTGACCGCGGAGACTATGAGCG
CGGAGGCGGAAGTAACCGCGG------------G------------------GGCGGAAGTGACCGCGGAGA
CTATGAGCGCGGA------------------GGCGGAAGTAACCGCGGAGGCGGAAGTGACCGCGGAGACTA
TGAGCGCGGAGGCGGAA-------------------------------------------------------
-----------------------------------------------------------GTAACCGCGGAGG
CGGAAGTGACCGCGGAGACTATGAGCGCGGAGGCGGAAGTAACCGCGGAGGCGG------GCGTGACCGCGG
A---------------------------GACTATGAGCGCGGAGGCGGGCATAAACACGGAGGTTATGACGA
GCATCATCTTCGCGCTGTGCGCGGGT----TTGTTTT-----GAACTTAAAT-----GGA-GGGGGGGCAGG
AATTTTTGATTTTTTT---TTCAGTTACGAAGATGAAGCTGGACCTCCC-GGACCTCC-GGGCCCTGAAGGA
CCTCCAGGCCCGGATGGACCGCC-GGGGGCTTGCGAATGCAAATAT--------------------------
------------------------------------------------------------
>G20/1-1036
ATGGTCGGCAACAATTTGATGCTGTACTTTCTTCTGGCGGGCTTTTGCCTGTTCATCTACGGCACTGAAGCC
GGAGGATGCAAGCCGGGACCACAGGGGCCGTCCGGTTCCCCGGGCCCTGCGGGGAAGATGGGACCGCCCGGC
AAATGCGAAAAACCGCCGCCCAACTAT---------------------------------------------
---GAG---AAGTCGCGCCCCCCTAAATACGA---GCACCGCAAAAGATCAGCGGCGCCCGCGGCGTTTTCG
GTAAAATTTTTTGAACTTATTTTGCTCGGAATGC-TTAAAACAAAATAAAAGGATGCCGTGAGCGTTGTCAG
AGTTTCCCGTGGGGACTATGAAAACAAGTGTCCTGCCGGGCCGCCCGGCGATGTCGGCCCCCCCGGACCGCC
GGGTCCCAGCGGAGAGCCGGCAAAATGTTCTCCGCCT---GAAGGCTATG---------------AAAGTCG
TAAAAGACCCGGGAGCTATGAGCGCGGAGGCGGAAGTGACCGCGGAAGCGGACGTGACAATAAGC-------
-----------GCGGAAGTGACCGCGGAGACTATGAGCGCGGAGGCGGAAGTGAC-----------------
----------------CGCGGAGGCGGAAGTGACCGC---GGAGGCGGACGTGACCGCGGAGACTATGAGCG
TGGAGGCGGAAGTAACCGCGG------------G------------------GGCGGAAGTGACCGCGGAGA
CTATGAGCGCGGAGGCGGAAGTAACCGCGGGGGCGGAAGTAACCGCGGAGGCGGAAGTGACCGCGGAGACTA
TGAGCGCGGAGGCGGAAGTAAC--------------------------------------------------
----------------CGCGGGGGCG------------------------------GAAGTAACCGCGGAGG
CGGACGTGAAGGCGGAGACTATGAGCGCGGAGGCGGAAGTAACCGTGGAGGCGG------ACGTGACCGCGG
A---------------------------GACTATGAGCGCGGAGGCGGGCATAAACACGGAGGTTATGACGA
GCATCATCTTCGCGCTGTGCGCGGGT----TCGTTTT-----GAACTTAAAT-----GG--GTGGGGGCAGG
AATTTTTGA-TTTTTTATTTTCAGTTACGAAGATGAAGCTGGACCTCCC-GGACCTCC-GGGCCCTGAAGGA
CCTCCAGGCCCGGATGGACCGCC-GGGGGCTTGCGAATGCAAATAT--------------------------
------------------------------------------------------------
>G19/1-1036
ATGGTCGGCAACAATTTGATGCTGTACTTTCTTCTGGCGGGCTTTTGCCTGTTCATCTACGGCACTGAAGCC
GGAGGATGCAAGCCGGGACCAAAGGGGCCGTCCGGTTCCCCGGGCCCTGCGGGAAAGATGGGACCGCCCGGC
AAATGCGAGAAACCGCCGCCCAACTAT---------------------------------------------
---GAG---AAGTCGCGCCCCCCTAAATACGA---GCACCGCAAAAGATCAGCGGCGCCCGCGGCGTTTTCG
GTAAAATTTTTTGAATTTATTTTGTTCGGAATGC-TTAAAACAAAATAAAAGGATGCCGTGAGCGTTGTCAG
AGTTTCCCGTGGGGACCATGAAAACAAGTGTCCTGCCGGGCCGCCCGGCGATGTCGGCCCCCCCGGACCGCC
GGGTCCCAGCGGAGAGCCGGCAAAATGTTCTCCGCCT---GAAGGCTATG---------------AAAGTCG
TAAAAGACCCGGGAGCTATGAGCGCGGAGGCGGAAGTGACCGCGGAAGCGGACGTGACAATAAGC-------
-----------GCGGAAGTGACCGCGGAGACTATGAGCGCGGAGGCGGAAGTGAC-----------------
----------------CGCGGAGGCGGAAGTGACCGC---GGAGGCGGACGTGACCGCGGAGACTATGAGCG
TGGAGGCGGAAGTAACCGCGG------------G------------------GGCGGAAGTGACCGCGGAGA
CTATGAGCGCGGAGGCGGAAGTAACCGCGGGGGCGGAAGTAACCGCGGAGGCGGAAGTGACCGCGGAGACTA
TGAGCGCGGAGGCGGAAGTAAC--------------------------------------------------
----------------CGCGGGGGCG------------------------------GAAGTAACCGCGGAGG
CGGACGTGAAGGCGGAGACTATGAGCGCGGAGGCGGAAGTAACCGTGGAGGCGG------ACGTGACCGCGG
A---------------------------GACTATGAGCGCGGAGGCGGGCATAAACACGGAGGTTATGACGA
GCATCATCTTCGCGCTGTGCGCGGGT----TCGTTTT-----GAACTTAAAT-----GG--GTGGGGGCAGG
AATTTTTGA-TTTTTTATTTTCAGTTACGAAGATGAAGCTGGACCTCCC-GGACCTCC-GGGCCCTGAAGGA
CCTCCAGGCCCGGATGGACCGCC-GGGGGCTTGCGAATGCAAATAT--------------------------
------------------------------------------------------------
