# Supplementary material for: A gene with a thousand alleles: The hyper-variable effectors of plant-parasitic nematodes
Source: Cell Genom. 2024 May 29;4(6):100580. doi: 10.1016/j.xgen.2024.100580 (PMC11228951; doi:10.1016/j.xgen.2024.100580)
Supplement: Data S2. Fasta file containing HYP2 gDNA sequence nucleotide alignment, related to STAR Methods [file mmc4.zip › Data S2.fa]

>TutrROS1/1-837
ATGGCCAACAACAATCTTAAGCTGTACTTTCTTCTGGCGGGCTTCTGCCTGTTCATCTACGGCACTGAAGCC
GGAGGATGCAAGCCGGGACCAAAGGGGCCGCCCGGCCCCGCGGGCGCTCCGGGGAAAAAGGGGCCGCCCGGC
AAATGCGAGAAACCGCCGCCCAAATATGAGAAACCGCCGCCTCCCAAATATGAGAAACCGCCGCCTCCAAGG
TACGAG---AAACCGCCGCCTCCAAAGTACGA---GCACAGCAAAAGATCA---GCGCCCGAGGCGTTTTCG
GTAAAATTTTTGAA---TGTTTTATTGGAAATGCATTAATCCAAAATAAAAGGATGCCGTGGGCGTTGTCAG
AGTTGCCCGCGGGGAATATGAAAACAAATGTCCAGCCGGGCCGGCCGGCGATGCCGGCCCTCCCGGACCGCC
GGGGCCCCCCGGAGATTCGGCAAAGTGTCCCCCTCCGCCAGAAGGCTACGGTTATGGACATGAGGGCGGTGG
AAAG--------------------------------------------------------------------
------------------------------------------------------------------------
------------------------------------------------------------------------
----------------------------------------------------GGCGGAGACAAAGAAGAAAA
GTACGAGCATCAT------------------CTTCGTGCCGTGCGCG-----------------GGTATCGT
TTATTGGTCTAACAGA--------------------------------------------------------
------------------------------------------------------------------------
----------TTCGGGCACATTT------------------ATTCCGAGACCAG---------TAAAAATGA
A-------------------------------------------------AGCAA--TGGA-----------
------TTTCGGATTGATTCGTGGATTATCTCGAATT--CCGCAATTTAA-------------------TGG
CTTAATTAATCCCTTTACAGTT-CTTATGGCGAGGAAGTTGGACCTCCC-GGCCCGCC-CGGCCCAGCGGGG
CCACCAGGCGCGGACGGACCCCC-CGGAGCTTGCGAGTGCTTATATTAATGAACAAAAAACGATCAAAA---
AATGGCC-----ACCAATTTTGTCCTATTTTATTCCATTGCTGTGT--------------
>Tutr_WGA_W1_1/1-852
ATGGCCAACAACAATCTTAAGCTGTACTTTCTTCTGGCGGGCTTCTGCCTGTTCATCTACGGCACTGAAGCC
GGAGGATGCAAGCCGGGACCAAAGGGGCCGCCCGGCCCCGCGGGCGCTCCGGGGAAAAAGGGGCCGCCCGGC
AAATGCGAGAAACCGCCGCCCAAATATGAGAAACCGCCGCCTCCCAAATATGAGAAACCGCCGCCTCCAAAG
TACGAG---AAACCGCCGCCTCCAAAGTACGA---GCACAGCAAAAGATCA---GCGCCCGAGGCGTTTTCG
GTAGAATTTTTGAA---TGTTTTATTGGAAATGCATTAATCCAAAATAAAAGGATGCCGTGGGCGTTGTCAG
AGTTGCCCGCGGGGAATATGAAAACAAATGTCCAGCCGGGCCGGCCGGCGATGCCGGCCCTCCCGGACCGCC
GGGGCCCCCCGGAGATTCGGCAAAGTGTCCCCCTCCGCCAGAAGGCTACGGTTATGGACATGAGGGCGGTGG
AAAG--------------------------------------------------------------------
------------------------------------------------------------------------
------------------------------------------------------------------------
----------------------------------------------------GGCGGAGACAAAGAAGAAAA
GTACGAGCATCAT------------------CTTCGTGCCGTGCGCG-----------------GGTATCGT
TTATTGGTCTAACAGA--------------------------------------------------------
------------------------------------------------------------------------
----------TTCGGGCACATTT------------------ATTCCGAGACCAG---------TAAAAATGA
A-------------------------------------------------AGCAA--TGGA-----------
------TTTCGGATTGATTCGTGGATTATCTCGAATT--CCGCAATTTAA-------------------TGG
CTTAATTAATCCCTTTACAGTT-CTTATGGCGAGGAAGTTGGACCTCCC-GGCCCGCC-CGGCCCAGCGGGG
CCACCAGGCGCGGACGGACCCCC-CGGAGCTTGCGAGTGCTTATATTAATGAACAAAAAACGATCAAAAA--
AATGGCC-----ACCAATCTTATTCTATTTTATTCCATTGCTGTGTGAATTTGTAGCCTA
>TutrROS2/1-838
ATGGCCAACAACAATCTTAAGCTGTACTTTCTTCTGGCGGGCTTCTGCCTGTTCATCTACGGCACTGAAGCC
GGAGGATGCAAGCCGGGACCAAAGGGGCCGCCCGGCCCCGCGGGCGCTCCGGGGAAAAAGGGGCCGCCCGGC
AAATGCGAGAAACCGCCGCCCAAATATGAGAAACCGCCGCCTCCCAAATATGAGAAACCGCCGCCTCCAAAG
TACGAG---AAACCGCCGCCTCCAAAGTACGA---GCACAGCAAAAGATCA---GCGCCCGAGGCGTTTTCG
GTAAAATTTTTGAA---TGTTTTATTGGAAATGCATTAATCCAAAATAAAAGGATGCCGTGGGCGTTGTCAG
AGTTGCCCGCGGGGAATATGAAAACAAATGTCCAGCCGGGCCGGCCGGCGATGCCGGCCCTCCCGGACCGCC
GGGGCCCCCCGGAGATTCGGCAAAGTGTCCCCCTCCGCCAGAAGGCTACGGTTATGGACATGAGGGCGGTGG
AAAG--------------------------------------------------------------------
------------------------------------------------------------------------
------------------------------------------------------------------------
----------------------------------------------------GGCGGAGACAAAGAAGAAAA
GTACGAGCATCAT------------------CTTCGTGCCGTGCGCG-----------------GGTATCGT
TTATTGGTCTAACAGA--------------------------------------------------------
------------------------------------------------------------------------
----------TTCGGGCACATTT------------------ATTCCGAGACCAG---------TAAAAATGA
A-------------------------------------------------AGCAA--TGGA-----------
------TTTCGGATTGATTCGTGGATTATCTCGAATT--CCGCAATTTAA-------------------TGG
CTTAATTAATCCCTTTACAGTT-CTTATGGCGAGGAAGTTGGACCTCCC-GGCCCGCC-CGGCCCAGCGGGG
CCACCAGGCGCGGACGGACCCCC-CGGAGCTTGCGAGTGCTTATATTAATGAACAAAAAACGATCAAAAA--
AATGGCC-----ACCAATCTTATTCTATTTTATTCCATTGCTGTGT--------------
>TutrG10/1-867
ATGGCCAACAACAATCTTAAGCTGTACCTTCTTCTGGCGGGCTTCTGCCTGTTCATCTACGGCACTGAAGCC
GGAGGCTGCAAGCCGGGACCAAAGGGGCCGCCCGGCCCCCCGGGCGCTCCGGGGAAAAAGGGGCCGCCCGGC
AAATGCGAGAAACCGCCGCCCAAATATGAGAAACCGCCGCCGCCTAAATATGAGAAATCGCCGCCC---AAA
TACGAGCCAACGACGCGGCCTCCCAAATACGA---GCACAGCAAAAGATCG---GCGCCCGAAGCGTTTTCG
GTAAAATTTTTGAA---TGTTTTATTGGAAATGCATTAATCCAAATTAAAAGGATTCGGTGGGCGTTGTCAG
AGTTGCCCGCGGGGAATATGAAAACAAGTGTCCAGCCGGACCGGCCGGCGATGTCGGCCCTCCCGGACCTCC
GGGGCCTCCCGGAGATTCGGCAAAGTGCCCTCCTCCGCCAGAAGGCTACGGTTATGGACATGAGGGCGGTGG
AAAG--------------------------------------------------------------------
------------------------------------------------------------------------
------------------------------------------------------------------------
----------------------------------------------------GGCGGAGACAAAGAAGAAAA
GTACGAGCACCGT------------------CTTCGTGCCGTGCGCG-----------------GGTATGGT
TTATTGGTCTAACAGA--------------------------------------------------------
------------------------------------------------------------------------
----------TTCGGGCACATTT------------------ATTCCGGGATCAG---TAATTTTGAAAATTA
A-------------------------------------------------AGCAA--TGGA-----------
------TTTCGGATTTATTCGTAGATTACCTTGAATT--CCGCAATTGAAAT-----GC--TCACTTAATGG
-CTTATTAATCCCTTTACAGTT-CTTATGGCGAGGAAGTCGGACCTCCC-GGCCCGCC-CGGCCCAGCGGGG
CCCCCAGGCGCGGACGGACCCCC-CGGCGCTTGCGAGTGCGTATATTAATGAACAAAAAACGATCAAAA---
AATGGCC-----ACCAATCTTGTCCTATTTTATTCCATTGCTGTGTGAATTTGTAGCCT-
>Tutr_WGA_W1_2/1-866
ATGGCCAACAACAATCTTAAGCTGTACCTTCTTCTGGCGGGCTTCTGCCTGTTCATCTACGGCACTGAAGCC
GGAGGCTGCAAGCCGGGACCAAAGGGGCCGCCCGGCCCCCCCGGC-CTCCGGGGAAAAAGGGGCCGCCCGGC
AAATGCGAGAAACCGCCGCCCAAATATGAGAAACCGCCGCCGCCTAAATATGAGAAATCGCCGCCC---AAA
TACGAGCCAACGACGCGGCCTCCCAAATACGA---GCACAGCAAAAGATCG---GCGCCCGAAGCGTTTTCG
GTAAAATTTTTGAA---TGTTTTATTGGAAATGCATTAATCCAAATTAAAAGGATTCGGTGGGCGTTGTCAG
AGTTGCCCGCGGGGAATATGAAAACAAGTGTCCAGCCGGACCGGCCGGCGATGTCGGCCCTCCCGGACCTCC
GGGGCCTCCCGGAGATTCGGCAAAGTGCCCTCCTCCGCCAGAAGGCTACGGTTATGGACATGAGGGCGGTGG
AAAG--------------------------------------------------------------------
------------------------------------------------------------------------
------------------------------------------------------------------------
----------------------------------------------------GGCGGAGACAAAGAAGAAAA
GTACGAGCACCGT------------------CTTCGTGCCGTGCGCG-----------------GGTATGGT
TTATTGGTCTAACAGA--------------------------------------------------------
------------------------------------------------------------------------
----------TTCGGGCACATTT------------------ATTCCGGGATCAG---TAATTTTGAAAATTA
A-------------------------------------------------AGCAA--TGGA-----------
------TTTCGGATTTATTCGTAGATTACCTTGAATT--CCGCAATTGAAAT-----GC--TCACTTAATGG
-CTTATTAATCCCTTTACAGTT-CTTATGGCGAGGAAGTCGGACCTCCC-GGCCCGCC-CGGCCCAGCGGGG
CCCCCAGGCGCGGACGGACCCCC-CGGCGCTTGCGAGTGCGTATATTAATGAACAAAAAACGATCAAAA---
AATGGCC-----ACCAATCTTGTCCTATTTTATTCCATTGCTGTGTGAATTTGTAGCCT-
>TutrG5/1-871
ATGGCCAACAACAATCTTAAGCTGTACCTTCTTCTGGCGGGCTTCTGCCTGTTCATCTACGGCACTGAAGCC
GGAGGCTGCAAGCCAGGACCAAAGGGGCCGCCCGGCCCCCCGGGCGCTCCGGGGAAAAAGGGGCCGCCCGGC
AAATGCGAGAAACCGCCGCCCAAATATGAGAAACCGCCGCCGCCTAAATATGAGAAACCGCCGCCC---AAA
TACGAGCCAACGACGCGGCCTCCCAAATACGA---GCACAGCAAAAGATCG---GCGCCCGAGGCGTTTTCG
GTAAAATTTTTGAA---TGTTTTATTGGAAATGCATTAATCCAAATTAAAAGGATTCGGTGGGCGTTGTCAG
AGTTGCCCGCGGGGAATATGAAAACAAATGCCCAGCCGGACCGGCCGGCGATGTCGGCCCTCCCGGACCTCC
GGGGCCCCCCGGAGATTCGGCAAAGTGCCCTCCTCCACCAGAAGGCTACGGTTATGGACATGAGGGCGGTGG
AAAG--------------------------------------------------------------------
------------------------------------------------------------------------
------------------------------------------------------------------------
----------------------------------------------------GGCGGAGACAAAGAAGAAAA
GTACGAGCATCAT------------------CTTCGTGCCGTGCGCG-----------------GGTATCGT
TTATTGGTCTAACAGA--------------------------------------------------------
------------------------------------------------------------------------
----------TTCGGGCACATTT------------------ATTCCGGGACCAGTAATAATTTTGAAAATGA
A-------------------------------------------------AGCAA-AAGGA-----------
------TCTCGGATTTATTCGTAGATTACCTTGAATT--CCGCAATTGAAAT-----GC--TCACTTAATGG
-CTTAATAATCCCTTTACAGTT-CTTATGGCGAGGAAGTCGGACCTCCC-GGCCCGCC-CGGCCCAGCGGGG
CCCCCAGGCGCGGACGGACCCCC-CGGCGCTTGCGAGTGCAAATATTAATGAACAAAAAACGATCAAAA---
AATGGCC-----ACCAATCTTGTCCTATTTTATTCCATTGCTGTGTGAATTTGTAGCCT-
>Tutr_WGA_W1_6/1-868
ATGGCCAACAACAATCTTAAGCTGTACCTTCTTCTGGCGGGCTTCTGCCTGTTCATCTACGGCACTGAAGCC
GGAGGCTGCAAGCCGGGACCAAAGGGGCCGCCCGGCCCCCCCGGGCCGTCCGGGAAAAAGGGGCCGCCCGGC
AAATGCGAGAAACCGCCGCCCAAATATGAGAAACCGCCGCCGCCCAAATATGAGAAACCGCCGCCC---AAA
TACGAGCCAACGACGCGGCCTCCCAAATACGA---GCACAGCAAAAGATCA---GCGCCCGAGGCGTTTTCG
GTAAAATTTTTGAA---TGTTTTATTGGAAATGCATTAATCCAAATTAAAAGGATTCGGTGGGCGTTGTCAG
AGTTGCCCGCGGGGAATATGAAAACAAGTGTCCAGCCGGACCGGCCGGCGATGTCGGCCCTCCCGGACCTCC
GGGGCCCCCCGGAGATTCGGCAAAGTGCCCTCCTCAGCCAGAAGGCTACGGTTATGGACATGAGGGCGGTGG
AAAG--------------------------------------------------------------------
------------------------------------------------------------------------
------------------------------------------------------------------------
----------------------------------------------------GGCGGAGACAAAGAAGAAAA
GTACGAGCATCAT------------------CTTCGTGCCGTGCGCG-----------------GGTATTGT
TTATTGGTCTAACAGA--------------------------------------------------------
------------------------------------------------------------------------
----------TTCGGGCACATTT------------------ATTCCGGGATCAG---TAATTTTGAAAATGA
A-------------------------------------------------AGCAA-AAGGA-----------
------TCTCGGATTGATTCGTAGATTACCTTGAATT--CCGCAATTGAAAT-----GC--TCTCTTAATGG
-CTTAATAATCCCTTTTCAGTT-CTTATGGCGAGGAAGTCGGACCTCCC-GGCCCGCC-CGGCCCAGCGGGG
CCCCCAGGCGCGGACGGACCCCC-CGGCGCTTGCGAGTGCGTATATTAATGAACAAAAAACGATCAAAA---
AATGGCC-----ACCAATTTTGTCCTATTTTATTCCATCGCTGTGTGAATTTGTAGCCT-
>TutrG3/1-868
ATGGCCAACAACAATCTTAAGCTGTACCTTCTTCTGGCGGGCTTCTGCCTGTTCATCTACGGCACTGAAGCC
GGAGGCTGCAAGCCGGGACCAAAGGGGCCGCCCGGCCCCCCGGGCGCTCCGGGGAAAAAGGGGCCGCCCGGC
AAATGCGAGAAACCGCCGCCCAAATATGAGAAACCGCCGCCGCCCAAATATGAGAAACCGCCGCCC---AAA
TACGAGCCAACGACGCGGCCCCCCAAATACGA---GCACAGCAAAAGATCA---GCGCCCGAGGCGTTTTCG
GTAAAATTTTTGAA---TGTTTTATTGGAAATGCATTAATCCAAATTAAAAGGATTCGGTGGGCGTTGTCAG
AGTTGCCCGCGGGGAATATGAAAACAAGTGTCCAGCCGGACCGGCCGGCGATGTCGGCCCTCCCGGACCTCC
GGGGCCCCCCGGAGATTCGGCAAAGTGCCCTCCTCCGCCAGAAGGCTACGGTTATGGACATGAGGGCGGTGG
AAAG--------------------------------------------------------------------
------------------------------------------------------------------------
------------------------------------------------------------------------
----------------------------------------------------GGCGGAGACAAAGAAGAAAA
GTACGAGCATCAT------------------CTTCGTGCCGTGCGCG-----------------GGTATTGT
TTATTGGTCTAACAGA--------------------------------------------------------
------------------------------------------------------------------------
----------TTCGGGCACATTT------------------ATTCCGGGATCAG---TAATTTTGAAAATGA
A-------------------------------------------------AGCAA-AAGGA-----------
------TCTCGGATTGATTCGTAGATTACCTTGAATT--CCGCAATTGAAAT-----GC--TCTCTTAATGG
-CTTATTAATCCCTTTACAGTT-CTTATGGCGAGGAAGTCGGACCTCCC-GGCCCGCC-CGGCCCAGCGGGG
CCCCCAGGCGCGGACGGACCCCC-CGGAGCTTGCGAGTGCAAATATTAATAAACAAAAAACGATCAAAA---
AATGGCC-----ACCAATCTTGTCCTATTTTATTCCATTGCTGTGTGAATTTGTAGCCT-
>TutrG1/1-867
ATGGCCAACAACAATTTTAAGCTGTACCTTCTTCTGGCGGGCTTCTGCCTGTTCATCTACGGCACTGAAGCC
GGAGGCTGCAAGCCGGGACCAAAGGGGCCGCCCGGCCCCCCGGGC-CTCCGGGGAAAAAGGGGCCGCCCGGC
AAGTGCGAGAAACCGCCGCCCAAATATGAGAAACCACCGCCGCCCAAATATGAGAAACCGCCGCCC---AAA
TACGAGCCAACGACGCGGCCTCCCAAATACGA---GCACAGCAAAAGATCA---GCGCCCGAGGCGTTTTCG
GTAAAATTTTTGAA---TGTTTTATTGGAAATGCATTAATCCAAATTAAAAGGATTCGGTGGGCGTTGTCAG
AGTTGCCCGCGGGGAATATGAAAACAAGTGTCCAGCCGGACCGGCCGGCGATGTCGGCCCTCCCGGACCTCC
GGGGCCCCCCGGAGATTCGGCAAAGTGCCCTCCTCCGCCAGAAGGCTACGGTTATGGACATGAGGGCGGTGG
AAAG--------------------------------------------------------------------
------------------------------------------------------------------------
------------------------------------------------------------------------
----------------------------------------------------GGCGGAGACAAAGAAGAAAA
GTACGAGCATCAT------------------CTTCGTGCCGTGCGCG-----------------GGTATTGT
TTATTGGTCTAACAGA--------------------------------------------------------
------------------------------------------------------------------------
----------TTCGGGCACATTT------------------ATTCCGGGATCAG---TAATTTTGAAAATGA
A-------------------------------------------------AGCAA-AAGGA-----------
------TCTCGGATTGATTCGTAGATTACCTTGAATT--CCGCAATTGAAAT-----GC--TCTCTTAATGG
-CTTAATAATCCCTTTTCAGTT-CTTATGGCGAGGAAGTCGGACCTCCC-GGCCCGCC-CGGCCCAGCGGGG
CCCCCAGGCGCGGACGGACCCCC-CGGCGCTTGCGAGTGCGTATATTAATGAACAAAAAACGATCAAAA---
AATGGCC-----ACCAATTTTGTCCTATTTTATTCCATTGCTGTGTGAATTTGTAGCCT-
>TutrG7/1-867
ATGGCCAACAACAATCTTAAGCTGTACCTTCTTCTGGCGGGCTTCTGCCTGTTCATCTACGGCACTGAAGCC
GGAGGCTGCAAGCCGGGACCAAAGGGGCCGCCCGGCCCCCCGGGCGCTCCGGGGAAAAAGGGGCCGCCCGGC
AAATGCGAGAAACCGCCGCCCAAATATGAGAAACCGCCGCCGCCCAAATATGAGAAACCGCCGCCC---AAA
TACGAGCCAACGACGCGGCCTCCCAAATACGA---GCACAGCAAAAGATCA---GCGCCCGAGGCGTTTTCG
GTAAAATTTTTGAA---TGTTTTATTGGAAATGCATTAATCCAAATTAAAAGGATTCGGTGGGCGTTGTCAG
AGTTGCCCGCGGGGAATATGAAAACAAGTGTCCAGCCGGACCGGCCGGCGATGTCGGCCCTCCCGGACCTCC
GGGGCCCCCCGGAGATTCGGCAAAGTGCCCTCCTCCGCCAGAAGGCTACGGTTATGGACATGAGGGCGGTGG
AAAG--------------------------------------------------------------------
------------------------------------------------------------------------
------------------------------------------------------------------------
----------------------------------------------------GGCGGAGACAAAGAAGAAAA
GTACGAGCATCAT------------------CTTCGTGCCGTGCGCG-----------------GGTATTGT
TTATTGGTCTAACAGA--------------------------------------------------------
------------------------------------------------------------------------
----------TTCGGGCACATTT------------------ATTCCGGGATCAG---TAATTTTGAAAATGA
A-------------------------------------------------AGTAA--TGGA-----------
------TCTCGGATTGATTCGTAGATTACCTTGAATT--CCGCAATTGAAAT-----GC--TCTCTTAATGG
-CTTATTAATCCCTTTACAGTT-CTTATGGCGAGGAAGTCGGACCTCCC-GGCCCGCC-CGGCCCAGCGGGG
CCCCCAGGCGCGGACGGACCCCC-CGGCGCTTGCGAGTGCGTATATTAATGAACAAAAAACGATCAAAA---
AATGGCC-----ACCAATTTTGTCCTATTTTATTCCATTGCTGTGTGAATTTGTAGCCT-
>TutrG6/1-868
ATGGCCAACAACAATCTTAAGCTGTACCTTCTTCTGGCGGGCTTCTGCCTGTTCATCTACGGCACTGAAGCC
GGAGGCTGCAGGCCGGGACCAAAGGGGCCGCCCGGCCCCCCGGGCGCTCCGGGGAAAAAGGGGCCGCCCGGC
AAATGCGAGAAACCGCCGCCCAAATATGAGAAACCGCCGCCGCCCAAATATGAGAAACCGCCGCCC---AAA
TACGAGCCAACGACGCGGCCTCCCAAATACGA---GCACAGCAAAAGATCA---GCGCCCGAGGCGTTTTCG
GTAAAATTTTTGAA---TGTTTTATTGGAAATGCATTAATCCAAATTAAAAGGATTCGGTGGGCGTTGTCAG
AGTTGCCCGCGGGGAATATGAAAACAAGTGTCCAGCCGGACCGGCCGGCGATGTCGGCCCTCCCGGACCTCC
GGGGCCCCCCGGAGATTCGGCAAAGTGCCCTCCTCCGCCAGAAGGCTACGGTTATGGACATGAGGGCGGTGG
AAAG--------------------------------------------------------------------
------------------------------------------------------------------------
------------------------------------------------------------------------
----------------------------------------------------GGCGGAGACAAAGAAGAAAA
GTACGAGCATCAT------------------CTTCGTGCCGTGCGCG-----------------GGTATTGT
TTATTGGTCTAACAGA--------------------------------------------------------
------------------------------------------------------------------------
----------TTCGGGCACATTT------------------ATTCCGGGATCAG---TAATTTTGGAAATGA
A-------------------------------------------------AGCAA-AAGGA-----------
------TCTCGGATTGATTCGTAGATTACCTTGAATT--CCGCAATTGAAAT-----GC--TCTCTTAATGG
-CTTATTAATCCCTTTACAGTT-CTTATGGCGAGGAAGTCGGACCTCCC-GGCCCGCC-CGGCCCAGCGGGG
CCCCCAGGCGCGGACGGACCCCC-CGGCGCTTGCGAGTGCGTATATTAATGAACAAAAAACGATCAAAA---
AATGGCC-----ACCAATTTTGTCCTATTTTATTCCATTGCTGTGTGAATTTGTAGCCT-
>TutrG4/1-865
ATGGCCAACAACAATCTTAAGCTGTACCTTCTTCTGGCGGGCTTCTGCCTGTTCATCTACGGCACTGAAGCC
GGAGGCTGCAAGCCGGGACCAAAGGGGCCGCCCGGCCCCCCGGGCGCTCCGGGGAAAAAGGGGCCGCCCGGC
AAATGTGAGAAACCGCCGCCCAAATATGAGAAACCGCCG---CCCAAATATGAGAAACCGCCGCCC---AAA
TACGAGCCAACGACGCGGCCTCCCAAATACGA---GCACAGCAAAAGATCA---GCGCCCGAGGCGTTTTCG
GTAAAATTTTTGAA---TGTTTTATTGGAAATGCATTAATCCAAATTAAAAGGATTCGGTGGGCGTTGTCAG
AGTTGCCCGCGGGGAATATGAAAACAAGTGTCCAGCCGGACCGGCCGGCGATGTCGGCCCTCCCGGACCTCC
GGGGCCCCCCGGAGATTCGGCAAAGTGCCCTCCTCCGCCAGAAGGCTACGGTTATGGACATGAGGGCGGTGG
AAAG--------------------------------------------------------------------
------------------------------------------------------------------------
------------------------------------------------------------------------
----------------------------------------------------GGCGGAGACAAAGAAGAAAA
GTACGAGCATCAT------------------CTTCGTGCCGTGCGCG-----------------GGTATTGT
TTATTGGTCTAACAGA--------------------------------------------------------
------------------------------------------------------------------------
----------TTCGGGCACATTT------------------ATTCCGGGATCAG---TAATTTTGAAAATGA
A-------------------------------------------------AGCAA-AAGGA-----------
------TCTCGGATTGATTCGTAGATTACCTTGAATT--CCGCAATTGAAAT-----GC--TCTCTTAATGG
-CTTATTAATCCCTTTACAGTT-CTTATGGCGAGGAAGTCGGACCTCCC-GGCCCGCC-CGGCCCAGCGGGG
CCCCCAGGCGCGGACGGACCCCC-CGGCGCTTGCGAGTGCGTATATTAATGAACAAAAAACGATCAAAA---
AATGGCC-----ACCAATTTTGTCCTATTTTATTCCATTGCTGTGTGAATTTGTAGCCT-
>TutrG8/1-868
ATGGCCAACAACAATCTTAAGCTGTACCTTCTTCTGGCGGGCTTCTGCCTGTTCATCTACGGCACTGAAGCC
GGAGGCTGCAAGCCGGGACCAAAGGGGCCGCCCGGCCCCCCGGGCGCTCCGGGGAAAAAGGGGCCGCCCGGC
AAATGCGAGAAACCGCCGCCCAAATATGAGAAACCGCCGCCGCCCAAATATGAGAAACCGCCGCCC---AAA
TACGAGCCAACGACGCGGCCTCCCAAATACGA---GCACAGCAAAAGATCA---GCGCCCGAGGCGTTTTCG
GTAAAATTTTTGAA---TGTTTTATTGGAAATGCATTAATCCAAATTAAAAGGATTCGGTGGGCGTTGTCAG
AGTTGCCCGCGGGGAATATGAAAACAAGTGTCCAGCCGGACCGGCCGGCGATGTCGGCCCTCCCGGACCCCC
GGGGCCCCCCGGAGATTCGGCAAAGTGCCCTCCTCCGCCAGAAGGCTACGGTTATGGACATGAGGGCGGTGG
AAAG--------------------------------------------------------------------
------------------------------------------------------------------------
------------------------------------------------------------------------
----------------------------------------------------GGCGGAGACAAAGAAGAAAA
GTACGAGCATCAT------------------CTTCGTGCCGTGCGCG-----------------GGTATTGT
TTATTGGTCTAACAGA--------------------------------------------------------
------------------------------------------------------------------------
----------TTCGGGCACATTT------------------ATTCCGGGATCAG---TAATTTTGAAAATGA
A-------------------------------------------------AGCAA-AAGGA-----------
------TCTCGGATTGATTCGTAGATTACCTTGAATT--CCGCAATTGAAAT-----GC--TCTCTTAATGG
-CTTATTAATCCCTTTACAGTT-CTTATGGCGAGGAAGTCGGACCTCCC-GGCCCGCC-CGGCCCAGCGGGG
CCCCCAGGCGCGGACGGACCCCC-CGGCGCTTGCGAGTGCGTATATTAATGAACAAAAAACGATCAAAA---
AATGGCC-----ACCAATTTTGTCCTATTTTATTCCATTGCTGTGTGAATTTGTAGCCT-
>TutrG9/1-868
ATGGCCAACAACAATCTTAAGCTGTACCTTCTTCTGGCGGGCTTCTGCCTGTTCATCTACGGCACTGAAGCC
GGAGGCTGCAAGCCGGGACCAAAGGGGCCGCCCGGCCCCCCGGGCGCTCCGGGGAAAAAGGGGCCGCCCGGC
AAATGCGAGAAACCGCCGCCCAAATATGAGAAACCGCCGCCGCCCAAATATGAGAAACCGCCGCCC---AAA
TACGAGCCAACGACGCGGCCTCCCAAATACGA---GCACAGCAAAAGATCA---GCGCCCGAGGCGTTTTCG
GTAAAATTTTTGAA---TGTTTTATTGGAAATGCATTAATCCAAATTAAAAGGATTCGGTGGGCGTTGTCAG
AGTTGCCCGCGGGGAATATGAAAACAAGTGTCCAGCCGGACCGGCCGGCGATGTCGGCCCTCCCGGACCTCC
GGGGCCCCCCGGAGATTCGGCAAAGTGCCCTCCTCCGCCAGAAGGCTACGGTTATGGACATGAGGGCGGTGG
AAAG--------------------------------------------------------------------
------------------------------------------------------------------------
------------------------------------------------------------------------
----------------------------------------------------GGCGGAGACAAAGAAGAAAA
GTACGAGCATCAT------------------CTTCGTGCCGTGCGCG-----------------GGTATTGT
TTATTGGTCTAACAGA--------------------------------------------------------
------------------------------------------------------------------------
----------TTCGGGCACATTT------------------ATTCCGGGATCAG---TAATTTTGAAAATGA
A-------------------------------------------------AGCAA-AAGGA-----------
------TCTCGGATTGATTCGTAGATTACCTTGAATT--CCGCAATTGAAAT-----GC--TCTCTTAATGG
-CTTATTAATCCCTTTACAGTT-CTTATGGCGAGGAAGTCGGACCTCCC-GGCCCGCC-CGGCCCAGCGGGG
CCCCCAGGCGCGGACGGACCCCC-CGGCGCTTGCGAGTGCGTATATTAATGAACAAAAAACGATCAAAA---
AATGGCC-----ACCAATTTTGTCCTATTTTATTCCATTGCTGTGTGAATTTGTAGCCT-
>TutrG2/1-868
ATGGCCAACAACAATCTTAAGCTGTACCTTCTTCTGGCGGGCTTCTGCCTGTTCATCTACGGCACTGAAGCC
GGAGGCTGCAAGCCGGGACCAAAGGGGCCGCCCGGCCCCCCGGGCGCTCCGGGGAAAAAGGGGCCGCCCGGC
AAATGCGAGAAACCGCCGCCCAAATATGAGAAACCGCCGCCGCCCAAATATGAGAAACCGCCGCCC---AAA
TACGAGCCAACGACGCGGCCTCCCAAATACGA---GCACAGCAAAAGATCA---GCGCCCGAGGCGTTTTCG
GTAAAATTTTTGAA---TGTTTTATTGGAAATGCATTAATCCAAATTAAAAGGATTCGGTGGGCGTTGTCAG
AGTTGCCCGCGGGGAATATGAAAACAAGTGTCCAGCCGGACCGGCCGGCGATGTCGGCCCTCCCGGACCTCC
GGGGCCCCCCGGAGATTCGGCAAAGTGCCCTCCTCCGCCAGAAGGCTACGGTTATGGACATGAGGGCGGTGG
AAAG--------------------------------------------------------------------
------------------------------------------------------------------------
------------------------------------------------------------------------
----------------------------------------------------GGCGGAGACAAAGAAGAAAA
GTACGAGCATCAT------------------CTTCGTGCCGTGCGCG-----------------GGTATTGT
TTATTGGTCTAACAGA--------------------------------------------------------
------------------------------------------------------------------------
----------TTCGGGCACATTT------------------ATTCCGGGATCAG---TAATTTTGAAAATGA
A-------------------------------------------------AGCAA-AAGGA-----------
------TCTCGGATTGATTCGTAGATTACCTTGAATT--CCGCAATTGAAAT-----GC--TCTCTTAATGG
-CTTATTAATCCCTTTACAGTT-CTTATGGCGAGGAAGTCGGACCTCCC-GGCCCGCC-CGGCCCAGCGGGG
CCCCCAGGCGCGGACGGACCCCC-CGGCGCTTGCGAGTGCGTATATTAATGAACAAAAAACGATCAAAA---
AATGGCC-----ACCAATTTTGTCCTATTTTATTCCATTGCTGTGTGAATTTGTAGCCT-
