# Supplementary material for: A gene with a thousand alleles: The hyper-variable effectors of plant-parasitic nematodes
Source: Cell Genom. 2024 May 29;4(6):100580. doi: 10.1016/j.xgen.2024.100580 (PMC11228951; doi:10.1016/j.xgen.2024.100580)
Supplement: Data S3. Fasta file containing HYP3 gDNA sequence nucleotide alignment, related to STAR Methods [file mmc5.zip]

Archive with 1 entries (1 files):
- Data S3.fa
