# Supplementary material for: A gene with a thousand alleles: The hyper-variable effectors of plant-parasitic nematodes
Source: Cell Genom. 2024 May 29;4(6):100580. doi: 10.1016/j.xgen.2024.100580 (PMC11228951; doi:10.1016/j.xgen.2024.100580)
Supplement: Data S3. Fasta file containing HYP3 gDNA sequence nucleotide alignment, related to STAR Methods [file mmc5.zip › Data S3.fa]

>EutrROS3_Missprime/1-919
ATGGTCGGCAACAATTTGAAACTGTACTTTCTTCTGGCAGGCTTCTGCCTGTTCATCTACGGCACTGAAGCC
GGAGGATGCAAGCCGGGACCAAAAGGGCCGTCCGGCGCCCCGGGCCCTGCGGGGGGAAAGGGACCGCCCGGC
AAATGCGAAAAACCGCCGCCCAAATAT---------------------------------------------
---GAGCCCATGACGCGGCCTCCCAAGTACGA---GCACCGCAAAAGATCA---GCCCCTGAGGCGTTTTCG
GTAAA-TTTTTGGA-------TTATTTAAAATGCA-CAATTTAAAATAAAAGGATTCGGTGGGCGTTGTCAG
AGTAGCCCGTGGGGGATATGAAAGCAAGTGTCCAGCCGGGCCGCCCGGCGATGCCGGCCCTCCCGGACCACC
GGGCCTCCCTGGAGAGCCGGCAACGTGCCCTCCGCCA---AAGAAATACGGTAGTGATGAGAAGGAAGAGGA
GAAGAAGTACGGTAGCGATGAAAAGGAAAAGGAGAAG-----------------------------------
------------------------------------------------------------------------
-------------------------------------------------------TACGGTAACGATGAAAA
GGAAAAGGAGAAGTAC------------------------------------GGTAACGATGAAAAGGAAAA
GGAGAAGTAC---------------------GGTAGCGATGAAAAGGAAAAGGAGAAGAA---CGGTAACGA
TGAAAAGGAAAAGGAGAAG-----------------------------------------------------
----------------TACGGTAGCG---------------------------------ATGAAAAGGAAAA
GGAGAAG---TACGGTAACGATGAAAAGGAAAAGGA---GAAGTACGGTAACGA---------TGAAAAGGA
A-------------------------------------------------AGCAA--GGGAGAAAAGTATGA
GCATCGTCTCCGTGCTGTGCGCAGGT----TTGTGTT-----TAAAT-AAAT-----GG--ACAGGAAATGA
ATTTTTGG---CCTTCA------GTTACGAAGATGAAGTTGGACCTCCC-GGGCCTCC-GGGGCCAGAAGGA
CTTCCGGGCCCGGATGGACCCCC-GGGGGCTTGTGAATGCAAATATTAAATGATCAGACGATTGCAA-----
GACGGTC-----GACTTTCTCTGCCATTGTAATGTCATTAATCACT--------------
>EutrROS5_Missprime/1-1063
ATGGTCGGCAACAATTTGAAACTGTACTTTCTTCTGGCAGGCTTCTGCCTGTTCATCTACGGCACTGAAGCC
GGAGGATGCAAGCCGGGACCAAAGGGGCCGTCCGGCGCCCCGGGCCCTGCGGGGGGAAAGGGACCGCCCGGC
AAATGCGAAAAACCGCCGCCCAAATAT---------------------------------------------
---GAGCCCACGACGCGGCCTCCCAAGTACGA---GCACCGCAAAAGATCA---GCCCCTGAGGCGTTTTCG
GTAAA-TTTTTGGA-------TTATTTAAAATGCA-CAATTTAAAATAAAAGGATTCGGTGGGCGTTGTCAG
AGTAGCCCGTGGGGGATATGAAAGCAAGTGTCCAGCCGGGCCGCCCGGCGATGCCGGCCCTCCCGGACCACC
GGGCCTCCCTGGAGAGCCGGCAACGTGCCCTCCGCCA---AAGAAATACGGTAGCGATGAGAAAGAAGAGGA
GAAGAAGTACGGTAGCGATGAAAAGGAAAAGGAGAAG---TACGGTAACG---ATGAAAAGGAAAAGGAGAA
GTACGGTAACGATGAAAAGGAAAAGGAGAAGTACG---GTAACGATGAAAAGGAAAAGGAGAAGTACGGTAA
CGATGAAAAGGAAAAGGAAAAGTACGGTAACGATAAAAAGGAAAAGGAG---AAGTACGGTAACGATGAAAA
GGAAAAGGAGAAGAAC------------------------------------GGTAACGATGAAAAGGAAAA
GGAGAAGTAC---------------------GGTAGCGATGAAAAGGAAAAGGAGA---AGTACGGTAACGA
TGAAAAGGAAAAGGAGAAG-----------------------------------------------------
----------------TACGGTAGCG---------------------------------ATGAAAAGGAAAA
GGAGAAG---TACGGTAACGATGAAAAGGAAAAGGAGA---AGTACGGTAGCGA---------TGAAAAGGA
A-------------------------------------------------AGCAA--GGGAGAAAAGTATGA
GCATCGTCTCCGTGCTGTGCGCAGGT----TTGTGTT------TAAATAAAT-----GG--ACAGGAAATGA
ATTTTTGG---CCTTCA------GTTACGAAGATGAAGTTGGACCTCCC-GGGCCTCC-GGGGCCAGAAGGA
CTTCCGGGCCCGGATGGACCCCC-GGGGGCTTGNGAATGCAANTATTAAATGATCAGACGATTGCAA-----
GACGGTC-----GACTTTCTCTGCCATTGGAATGGCATTA--------------------
>EutrROS2_Missprime/1-979
ATGGTCGGCAACAATTTGAAACTGTACTTTCTTCTGGCAGGCTTCTGCCTGTTCATCTACGGCACTGAAGCC
GGAGGATGCAAGCCGGGACCAAAGGGGCCGTCCGGCGCCCCGGGCCCTGCGGGGGGAAAGGGACCGCCCGGC
AAATGCGAAAAACCGCCGCCCAAATAT---------------------------------------------
---GAGCCCACGACGCGGCCTCCCAAGTACGA---GCACCGCAAAAGATCA---GCCCCTGAGGCGTTTTCG
GTAAA-TTTTTGGA-------TTATTTAAAATGCA-CAATTTAAAATAAAAGGATTCGGTGGGCGTTGTCAG
AGTAGCCCGTGGGGGATATGAAAGCAAGTGTCCAGCCGGGCCGCCCGGCGATGCCGGCCCTCCCGGACCACC
GGGCCTCCCTGGAGAGCCGGCAACGTGCCCTCCGCCA---AAGAAATACGGTAGCGATGAGAAAGAAGAGGA
GAAGAAGTACGGTAGCGATGAAAAGGAAAAGGAGAAG---TACGGTAACG----------------------
-----------ATGAAAAGGAAAAGGAGAAGTA---------------------------------------
------------------------CGGTAACGATGAAAAGGAAAAGGAG---AAGTACGGTAACGATGAAAA
GGAAAAGGAGAAGAAC------------------------------------GGTAACGATGAAAAGGAAAA
GGAGAAGTAC---------------------GGTAGCGATGAAAAGGAAAAGGAGA---AGTACGGTAACGA
TGAAAAGGAGAAGGAGAAG-----------------------------------------------------
----------------TACGGTAGCG---------------------------------ATGAAAAGGAAAA
GGAGAAG---TACGGTAACGATGAAAAGGAAAAGGAGA---AGTACGGTAGCGA---------TGAAAAGGA
A-------------------------------------------------AGCAA--GGGAGAAAAGTATGA
GCATCGTCTCCGTGCTGTGCGCAGGT----TTGTGTT------TAAATAAAT-----GG--ACAGGAAATGA
ATTTTTGG---CCTTCA------GTTACGAAGATGAAGTTGGACCTCCC-GGGCCTCC-GGGGCCAGAAGGA
CTTCCGGGCCCGGATGGACCCCC-GGGGGCTTGTGAATGCAAATATTAAATGATCAGACGATTGCAA-----
GACGGTC-----GACTTTCTCTGCCATTGTAATGNCATTAATCACT--------------
>EutrROS4_Missprime/1-763
ATGGTCGGCAACAATTTGAAACTGTACTTTCTTCTGGCAGGCTTCTGCCTGTTCATCTACGGCACTGAAGCC
GGAGGATGCAAGCCGGGACCAAAGGGGCCGTCCGGCGCCCCGGGCCCTGCGGGGGGAAAGGGACCGCCCGGC
AAATGCGAAAAACCGCCGCCCAAATAT---------------------------------------------
---GAGCCCACGACGCGGCCTCCCAAGTACGA---GCACCGCAAAAGATCA---GCCCCTGAGGCGTTTTCG
GTAAA-TTTTTGGA-------TTATTTAAAATGCA-CAATTTAAAATAAAAGGATTCGGTGGGCGTTGTCAG
AGTAGCCCGTGGGGGATATGAGAGCAAGTGTCCAGCCGGGCCGCCCGGCGATGCCGGCCCTCCCGGACCACC
GGGCCTCCCTGGAGAGCCGGCAACGTGCCCTCCGCCA---AAGAAATACGGTAGCGATGAGAAAGAAGAGGA
GAAGAAGTAC--------------------------------------------------------------
------------------------------------------------------------------------
------------------------------------------------------------------------
----------------------------------------------------GGTAGCGATGAAAAGGAAAA
GGAGAAGTAC------------------------------------------------------GGTAACGA
TGAAAAGGAAAAGGAG--------------------------------------------------------
------------------------------------------------------------------------
----------------------------------------AAGTACGGTAGCGA---------TGAAAAGGA
A-------------------------------------------------AGCAA--GGGAGAAAAGTATGA
GCATCGTCTCCGTGCTGTGCGCAGGT----TTGTGTT------TAAATAAAT-----GG--ACAGGAAATGA
ATTTTTGG---CCTTCA------GTTACGAAGATGAAGTTGGACCTCCC-GGGCCTCC-GGGGCCAGAAGGA
CTTCCGGGCCCGGATGGACCCCC-GGGGGCTTGTGAATGCAAATATTAAATGATCAGACGATTGCAA-----
GACGGTC-----GACTTTCTCTGCCATTGTAATGTCATTA--------------------
>EutrG6/1-1277
ATGGTCGGCAACAATTTGAAACTGTACCTTCTTCTGGCGGGCTTCTGCATGTTCATCTACGGCACTGAAGCC
TGGGGATGCAAGCCGGGACCAAAAGGGCGGTCCGGCCCTCCGGGCGTTCCGGGGAAAAAGGGACCGCCCGGC
AAATGCGATAAACCGCCGTCCAAATAT---------------------------------------------
---GAGCCAACGACGCCGCCTCCCAAGTACGAGGGGAACCGCAAAAGATCA---GCGCCCGAGGCGTTTTCG
GTAAAA-TTTTGAA---TGTTTTATTGGAAACGCATTAATCCAAATTAAAAGGATGCGGTGGGCGTTGTCAG
AGTTGCCCGCGGGGAATATGAAAACAAGTGTCCAGCCGGGCCGCCCGGCGATGACGGCCCTCCCGGACCGCC
GGGCCCCCCCGGAGAGCCGGCAACGTGTCCTCCTCCG---AAGAAGTACGGTAACGATGAGAAGGAAGAGGA
GAAGAAATACGGTAAAGATGAGAAGGAAGAGGAGAAGAAATACGGTAAAG---ATGAGAAGGAAGAGGAGAA
GAAATACGGTAATGAGAAGGAAGAGGAGAAGAAATACGGTAAAGATGAGAAGGAAGAGGAGAAGAAGTACGG
TAGCGATGAGAAGGAAAAAAAGTACGGTAACGATGAGAAGGAAGAGGAAAAGAAATACGGTAAAGATGAGAA
GGAAGAGGAGAAGAAATACGGTAAAGATGAGAAGGAAGAGGAGAAGAAGTACGGTAGCGATGAAAAAGAAAA
AGAGAAGAAATAC------------------GGTAGCGATGATAAAGAAGAGGAGAAGAAATACGGTAACGA
TGAAAAGGAAAAGGAGAAGAAATACGATAGCGATGATAAGGAAAAGGAAAAGAAGTACGGTAGCGATGAGAA
GGAAAAGGAAAAGAAGTACGGTAACGATGAAAAGGAAAAGGAGAAGAAATACGATAGCGATGATAAGGAAAA
GGAAAAGAAGTACGGTAGCGATGAGAAGGAAAAGGAAAAGAAATACGGTAGCGA---------TGAGAATGA
AAAGGAGGAAAGTGGTAAAGAATCCGGAGGTCATGAACACGGAGG-GGGCAGCAA--GGGAGAAAAGTATGA
GCATCGTCTCCGTGCTGTGCGCAGGT----TTGTGTT----------TAAAT-----AG--GCGGGAA-TGA
ATTTTTTGGATTTTTTA------GTTACGAAGATGAAGTTGGACCTCCC-GGGCCTCC-GGGGGCGGACGGG
CCTCCAGGCCCGGATGGACCGCC-GGGGGCTTGCGAATGCAAATATTAGATGATCAGACAATTGCAA-----
GACGATC-----GGCTGTCCCTTCCATTGTAATTGTGTCAA-------------------
>Eutr_WGA_W1_7/1-1056
ATGGTCGGCAACAATTTGAAACTGTACCTTCTTCTGGCGGGCTTCTGCATGTTCATCTACGGCACTGAAGCC
TGGGGATGCAAGCCGGGACCAAAAGGGCGGTCCGGCCCTCCGGGCGTTGCGGGGAAAAAGGGACCGCCCGGC
AAATGCGATAAACCGCCGTCCAAATAT---------------------------------------------
---GAGCCAACGACGCCGCCTCCCAAGTACGAGGAGCACCGCAAAAGATCA---GCGCCCGAGGCGTTTTCG
GTAAAATTTTTGAA---TGTTTTATTGGAAACGCATTAATCCAAATTAAAAGGATGCGGTGGGCGTTGTCAG
AGTTGCCCGCGGGGAATATGAAAACAAGTGTCCAGCCGGGC-------------------------------
----CCCCCCGGAGAGCCGGCAACGTGTCCTCCTCCG---AAGAAGTACGGTAACGATGAGAAGGAAGAGGA
GAAGAAGTACGGTAACGACGAGAAGGATGAGGAGAAGAAATACGGTAAAG----------------------
-----------ATGAGAAAGAAGAGGAGAAGAAATACGGTAAAGAAGAGAAGGAAGAGGAGAAG--------
-------------------AAATACGGTAGCGACGAGAAGGAAGAGGAGAAGAAATACGGTAACGATGAAAA
GGAAAAAGAGAAGAAATAC---------------------------------GATAGCGATGATAAGGAAAA
GGAAAAGAAGTAC------------------GGTAGCGATGAGAAGGAAAAGGAAAAGAAGTACGGTAACGA
TGAAAAGGAAAAGGAGAAGAAA--------------------------------------------------
----------------TACGATAGCG---------------------------------ATGATAAGGAAAA
GGAAAAGAAGTACGGTAGCGATGAGAAGGAAAAGGAAAAGAAATACGGTAGCGA---------TGAGAATGA
GAAGGAGGAAAGTGGTAAAGAATCCGGAGGTCATGAACACGGAGG-GGGCAGCAA--GGGAGAAAAGTATGA
GCATCGTCTCCGTGCTGTGCGCAGGT----TTGTGTT----------TAAAT-----AG--GCGGGAA-TGA
ATTTTTTGGATTTTTTA------GTTACGAAGATGAAGTTGGACCTCCC-GGGCCTCGGGGGGCCGGACGGG
CCTCCAGGCCCGGATGGACCGCCNGGGGGCTTGCGAATGCAAATATTAGATGATCAGACAATTGCAA-----
GACGATC-----GGCTGNNCCTTCCATTGGAATTNNGGCAA-------------------
>EutrG9/1-974
ATGGTCGGCAACAATTTGAAACTGTACCTTCTTCTGGCGGGCTTCTGCATGTTCATCTACGGCACTGAAGCC
TGGGGATGCAAGCCGGGACCAAAAGGGCGGTCCGGCCCTCCGGGCGTTGCGGGGAAAAAGGGACCGCCCGGC
AAATGCGATAAACCGCCGTCCAAATAT---------------------------------------------
---GAGCCAACGACGCCGCCTCCCAAGTACGAGGAGCACCGCAAAAGATCA---GCGCCCGAGGCGTTTTCG
GTAAAATTTTTGAA---TGTTTTATTGGAAACGCATTAATCCAAATTAAAAGGATGCGGTGGGCGTTGTCAG
AGTTGCCCGCGGGGAATATGAAAACAAGTGTCCAGCCGGGCCGCCCGGCGATGACGGCCCTCCCGGACCGCC
GGGCCCCCCCGGAGAGCCGGCAACGTGTCCTCCTCCG---AAGAAGTACGGTAACGATGAGAAGGAAGAGGA
GAAGAAGTACGGTAACGACGAGAAGGAAGAGGAGAAGAAATACGGTAAAG----------------------
-----------ATGAGAAAGAAGAGGAGAAGAAATACGGTAAAGAAGAGAAGGAAGAGGAGAAG--------
-------------------AGATACGGTAGCGATGAGAAGGAAGAGGAGAAGAAATACGGTAACGATGAAAA
GGAAAAGGAGAAGAAATAC---------------------------------GATAGCGATGATAAGGAAAA
GGAAAAGAAGTAC------------------GGTAGCGATGAGAAGGAAAAGGAAAAGAAGTACGGTAACGA
TGAAAAGGAAAAGGAGAAGAAA--------------------------------------------------
----------------TACGATAGCG---------------------------------ATGATAAGGAAAA
GGAAAAGAAGTACGGTAGCGATGAGAAGGAAAAGGAAAAGAAATACGGTAGCGA---------TGAGAATGA
AAAGGAGGAAAGTGGTAAAGAATCCGGAGGTCATGAACACGGAGG-GGGCAGCAA--GGGAGAAAAGTATGA
GCATCGTCTCCGTGCTGTGCGCAGGT----CTGTGTT----------TAAAT-----AG--GCGGGAA-TGA
ATTTTTTGGATTTTTTA------GTTACGAAGATGAAGTTGGACCTCCC-GGGCCTCA--------------
------------------------------------------------------------------------
------------------------------------------------------------
>FG_A16/1-1030
ATGGTCGGCAACAATTTGAAACTGTACCTTCTTCTGGCGGGCTTCTGCATGTTCATCTACGGCACTGAAGCC
TGGGGATGCAAGCCGGGACCAAAAGGGCGGTCCGGCCCTCCGGGCGTTCCGGGGAAAAAGGGACCGCCCGGC
AAATGCGATAAACCGCCGTCCAAATAT---------------------------------------------
---GAGCCAACGACGCCGCCTCCCAAGTACGAGGAGAACCGCAAAAGATCA---GCGCCCGAGGCGTTTTCG
GTAAAA-TTTTGAA---TGTTTTATT-GGAACGCATTAATCCAAATTAAAAGGATGCGGTGGGCGTTGTCAG
AGTTGCCCGCGGGGAATATGAAAACAAGTGTCCAGCCGGGCCGCCCGGCGATGACGGCCCTCCCGGACCGCC
GGGCCCCCCCGGAGAGCCGGCAACGTGTCCTCCTCCG---AAGAAGTACGGTAACGATGAGAAGGAAGAGGA
GAAGAAGTACGGTGACGACGAGAAGGAAGAGGAGAAGAAATACGGTAAAG----------------------
-----------ATGAGAAAGAAGAGGAGAAGAAATACGGTAAAGAAGAGAAGGAAGAGGAGAAG--------
-------------------AAATACGGTAGCGATGAGAAGGAAGAGGAGAAGAAATACGGTAACGATGAAAA
GGAAAAGGAGAAGAAATAC---------------------------------GATAGCGATGATAAGGAAAA
GGAAAAGAAGTAC------------------GGTAGCGATGAGAAGGAAAAGGAAAAGAAGTACGGTAACGA
TGAAAAGGAAAAGGAGAAGAAA--------------------------------------------------
----------------TACGATAGCG---------------------------------ATGATAAGGAAAA
GGAAAAGAAGTACGGTAGCGATGAGAAGGAAAAGGAAAAGAAATACGGTAGCGA---------TGAGAATGA
AAAGGAGGAAAGTGGTAAAGAATCCGGAGGTCATGAACACGGAGG-GGGCAGCAA--GGGAGAAAAGTATGA
GCATCGTCTCCGTGCTGTGCGCAGGT----TTGTGTT----------TAAAT-----AG--GCGGGAA-TGA
ATTTTTTGGATTTTTTA------GTTACGAAGATGAAGTTGGACCTCCC-GGGCCTCC-GGGGGCGGACGGG
CCTCCAGGCCCGGATGGACCGCC-GGGGGCTTGCGAATGCAAATAT--------------------------
------------------------------------------------------------
>EutrROS8/1-1090
ATGGTCGGCAACAATTTGAAACTGTACCTTCTTCTGGCGGGCTTCTGCATGTTCATCTACGGCACTGAAGCC
TGGGGATGCAAGCCGGGACCAAAAGGGCGGTCCGGCCCTCCGGGCGTTGCGGGGAAAAAGGGACCGCCCGGC
AAATGCGATAAACCGCCGTCCAAATAT---------------------------------------------
---GAGCCAACGACGCCGCCTCCCAAGTACGAGGAGCACCGCAAAAGATCA---GCGCCCGAGGCGTTTTCG
GTAAAATTTTTGAA---TGTTTTATTGGAAACGCATTAATCCAAATTAAAAGGATGCGGTGGGCGTTGTCAG
AGTTGCCCGCGGGGAATATGAAAACAAGTGTCCAGCCGGGCCGCCCGGCGATGACGGCCCTCCCGGACCGCC
GGGCCCCCCCGGAGAGCCGGCAACGTGTCCTCCTCCG---AAGAAGTACGGTAACGATGAGAAGGAAGAGGA
GAAGAAGTACGGTGACGACGAGAAGGAAGAGGAGGAGAAATACGGTAAAG----------------------
-----------ATGAGAAAGAAGAGGAGAAGAAATACGGTAAAGAAGAGAAGGAAGAGGAGAAG--------
-------------------AAATACGGTAGCGATGAGAAGGAAGAGGAGAAGAAATACGGTAACGATGAAAA
GGAAAAGGAGAAGAAATAC---------------------------------GATAGCGATGATAAGGAAAA
GGAAAAGAAGTAC------------------GGTAGCGATGAGAAGGAAAAGGAAAAGAAGTACGGTAACGA
TGAAAAGGAAAAGGAGAAGAAA--------------------------------------------------
----------------TACGATAGCG---------------------------------ATGATAAGGAAAA
GGAAAAGAAGTACGGTAGCGATGAGAAGGAAAAGGAAAAGAAATACGGTAGCGA---------TGAGAATGA
AAAGGAGGAAAGTGGTAAAGAATCCGGAGGTCATGAACACGGAGG-GGGCAGCAA--GGGAGAAAAGTATGA
GCATCGTCTCCGTGCTGTGCGCAGGT----TTGTGTT----------TAAAT-----AG--GCGGGAA-TGA
ATTTTTTGGATTTTTTA------GTTACGAAGATGAAGTTGGACCTCCC-GGGCCTCCGGGGGGCGGACGGG
CCTCCAGGCCCGGATGGACCGCC-GGGGGCTTGCGAATGCAAATATTAGATGATCAGACAATTGCAA-----
GACGATC-----GGCTGGNCCTTCCATTGGAATTNNNTCAA-------------------
>FG_A8/1-1032
ATGGTCGGCAACAATTTGAAACTGTACCTTCTTCTGGCGGGCTTCTGCATGTTCATCTACGGCACTGAAGCC
TGGGGATGCAAGCCGGGACCAAAAGGGCGGTCCGGCCCTCCGGGCGTTGCGGGGAAAAAGGGACCGCCCGGC
AAATGCGATAAACCGCCGTCCAAATAT---------------------------------------------
---GAGCCAACGACGCCGCCTCCCAAGTACGAGGAGCACCGCAAAAGATCA---GCGCCCGAGGCGTTTTCG
GTAAAATTTTTGAA---TGTTTTATTGGAAACGCATTAATCCAAATTAAAGGGATGCGGTGGGCGTTGTCAG
AGTTGCCCGCGGGGAATATGAAAACAAGTGTCCAGCCGGGCCGCCCGGCGATGACGGCCCTCCCGGACCGCC
GGGCCCCCCCGGAGAGCCGGCAACGTGTCCTCCTCCG---AAGAAGTACGGTAACGATGAGAAGGAAGAGGA
GAAGAAGTACGGTAACGACGAGAAGGAAGAGGAGAAGAAATACGGTAAAG----------------------
-----------ATGAGAAAGAAGAGGAGAAGAAATACGGTAAAGAAGAGAAGGAAGAGGAGAAG--------
-------------------AAATACGGTAGCGATGAGAAGGAAGAGGAGAAGAAATACGGTAACGATGAAAA
GGAAAAGGAGAAGAAATAC---------------------------------GATAGCGATGATAAGGAAAA
GGAAAAGAAGTAC------------------GGTAGCGATGAGAAGGAAAAGGAAAAGAGGTACGGTAACGA
TGAAAAGGAAAAGGAGAAGAAA--------------------------------------------------
----------------TACGATAGCG---------------------------------ATGATAAGGAAAA
GGAAAAGAAGTACGGTAGCGATGAGAAGGAAAAGGAAAAGAAATACGGTAGCGA---------TGAGAATGA
AAAGGAGGAAAGTGGTAAAGAATCCGGAGGTCATGAACACGGAGG-GGGCAGCAA--GGGAGAAAAGTATGA
GCATCGTCTCCGTGCTGTGCGCAGGT----TTGTGTT----------TAAAT-----AG--GCGGGAA-TGA
ATTTTTTGGATTTTTTA------GTTACGAAGATGAAGTTGGACCTCCC-GGGCCTCC-GGGGGCGGACGGG
CCTCCAGGCCCGGATGGACCGCC-GGGGGCTTGCGAATGCAAATAT--------------------------
------------------------------------------------------------
>G3/1-1032
ATGGTCGGCAACAATTTGAAACTGTACCTTCTTCTGGCGGGCTTCTGCATGTTCATCTACGGCACTGAAGCC
TGGGGATGCAAGCCGGGACCAAAAGGGCGGTCCGGCCCTCCGGGCGTTCCGGGGAAAAAGGGACCGCCCGGC
AAATGCGATAAACCGCCGTCCAAATAT---------------------------------------------
---GAGCCAACGACGCCGCCTCCCAAGTACGAGGAGCACCGCAAAAGATCA---GCGCCCGAGGCGTTTTCG
GTAAAATTTTTGAA---TGTTTTATTGGAAACGCATTAATCCAAATTAAAAGGATGCGGTGGGCGTTGTCAG
AGTTGCCCGCGGGGAATATGAAAACAAGTGTCCAGCCGGGCCGCCCGGCGATGACGGCCCTCCCGGACCGCC
GGGCCCCCCCGGAGAGCCGGCAACGTGTCCTCCTCCG---AAGAAGTACGGTAACGATGAGAAGGAAGAGGA
GAAGAAGTACGGTAACGACGAGAAGGAAGAGGAGAAGAAATACGGTAAAG----------------------
-----------ATGAGAAAGAAGAGGAGAAGAAATACGGTAAAGAAGAGAAGGAAGAGGAGAAG--------
-------------------AAATACGGTAGCGATGAGAAGGAAGAGGAGAAGAAATACGGTAACGATGAAAA
GGAAAAGGAGAAGAAATAC---------------------------------GATAGCGATGATAAGGAAAA
GGAAAAGAAGTAC------------------GGTAGCGATGAGAAGGAAAAGGAAAAGAAGTACGGTAACGA
TGAAAAGGAAAAGGAGAAGAAA--------------------------------------------------
----------------TACGATAGCG---------------------------------ATGATAAGGAAAA
GGAAAAGAAGTACGGTAGCGATGAGAAGGAAAAGGAAAAGAAATACGGTAGCGA---------TGAGAATGA
AAAGGAGGAAAGTGGTAAAGAATCCGGAGGTCATGAACACGGAGG-GGGCAGCAA--GGGAGAAAAGTATGA
GCATCGTCTCCGTGCTGTGCGCAGGT----TTGTGTT----------TAAAT-----AG--GCGGGAA-TGA
ATTTTTTGGATTTTTTA------GTTACGAAGATGAAGTTGGACCTCCC-GGGCCTCC-GGGGGCGGACGGG
CCTCCAGGCCCGGATGGACCGCC-GGGGGCTTGCGAATGCAAATAT--------------------------
------------------------------------------------------------
>FG_A10/1-1031
ATGGTCGGCAACAATTTGAAACTGTACCTTCTTCTGGCGGGCTTCTGCATGTTCATCTACGGCACTGAAGCC
TGGGGATGCAAGCCGGGACCAAAAGGGCGGTCCGGCCCTCCGGGCGTTGCGGGGAAAAAGGGACCGCCCGGC
AAATGCGATAAACCGCCGTCCAAATAT---------------------------------------------
---GAGCCAACGACGCCGCCTCCCAAGTACGAGGAGCACCGCAAAAGATCA---GCGCCCGAGGCGTTTTCG
GTAAAATTTTTGAA---TGTTTTATTGGAAACGCATTAATCCAAATTAAAAGGATGCGGTGGGCGTTGTCAG
AGTTGCCCGCGGGGAATATGAAAACAAGTGTCCAGCCGGGCCGCCCGGCGATGACGGCCCTCCCGGACCGCC
GGGCCCCCCCGGAGAGCCGGCAACGTGTCCTCCTCCG---AAGAAGTACGGTAACGATGAGAAGGAAGAGGA
GAAGAAGTACGGTAACGACGAGAAGGAAGAGGAGAAGAAATACGGTAAAG----------------------
-----------ATGAGAAAGAAGAGGAGAAGAAATACGGTAAAGAAGAGAAGGAAGAGGAGAAG--------
-------------------AAATACGGTAGCGATGAGAAGGAAGAGGAGAAGAAATACGGTAACGATGAAAA
GGAAAAGGAGAAGAAATAC---------------------------------GATAGCGATGATAAGGAAAA
GGAAAAGAAGTAC------------------GGTAGCGATGAGAAGGAAAAGGAAAAGAAGTACGGTAACGA
TGAAAAGGAAAAGGAGAAGAAA--------------------------------------------------
----------------TACGATAGCG---------------------------------ATGATAAGGAAAA
GGAAAAGAAGTACGGTAGCGATGAGAAGGAAAAGGAAAAGAAATACGGTAGCGA---------TGAGAATGA
AAAGGAGGAAAGTGGTAAAGAATCCGGAGGTCATGAACACGGAGG-GGGCAGCAA--GGGAGAAAAGTATGA
GCATCGTCTCCGTGCTGTGCGCAGGT----TTGTGTT----------TAAAT-----AG--GCGGGAA-TGA
ATTTTTTGGATTTTTTA------GTTACGAAGATGAAGTTGGACCTCCC-GGGCCTCC-GGGGGCGGACGGG
CCTCCAGGCCCGGATGGACCGCC-GGGGGCTTGCGAATGCA-ATAT--------------------------
------------------------------------------------------------
>FG_A12/1-1032
ATGGTCGGCAACAATTTGAAACTGTACCTTCTTCTGGCGGGCTTCTGCATGTTCATCTACGGCACTGAAGCC
TGGGGATGCAAGCCGGGACCAAAAGGGCGGTCCGGCCCTCCGGGCGTTGCGGGGAAAAAGGGACCGCCCGGC
AAATGCGATAAACCGCCGTCCAAATAT---------------------------------------------
---GAGCCAACGACGCCGCCTCCCAAGTACGAGGAGCACCGCAAAAGATCA---GCGCCCGAGGCGTTTTCG
GTAAAATTTTTGAA---TGTTTTATTGGAAACGCATTAATCCAAATTAAAAGGATGCGGTGGGCGTTGTCAG
AGTTGCCCGCGGGGAATATGAAAACAAGTGTCCAGCCGGGCCGCCCGGCGATGACGGCCCTCCCGGACCGCC
GGGCCCCCCCGGAGAGCCGGCAACGTGTCCTCCTCCG---AAGAAGTACGGTAACGATGAGAAGGAAGAGGA
GAAGAAGTACGGTAACGACGAGAAGGAAGAGGAGAAGAAATACGGTAAAG----------------------
-----------ATGAGAAAGAAGAGGAGAAGAAATACGGTAAAGAAGAGAAGGAAGAGGAGAAG--------
-------------------AAATACGGTAGCGATGAGAAGGAAGAGGAGAAGAAATACGGTAACGATGAAAA
GGAAAAGGAGAAGAAATAC---------------------------------GATAGCGATGATAAGGAAAA
GGAAAAGAAGTAC------------------GGTAGCGATGAGAAGGAAAAGGAAAAGAAGTACGGTAACGA
TGAAAAGGAAAAGGAGAAGAAA--------------------------------------------------
----------------TACGATAGCG---------------------------------ATGATAAGGAAAA
GGAAAAGAAGTACGGTAGCGATGAGAAGGAAAAGGAAAAGAAATACGGTAGCGA---------TGAGAATGA
AAAGGAGGAAAGTGGTAAAGAATCCGGAGGTCATGAACACGGAGG-GGGCAGCAA--GGGAGAAAAGTATGA
GCATCGTCTCCGTGCTGTGCGCAGGT----TTGTGTT----------TAAAT-----AG--GCGGGAA-TGA
ATTTTTTGGATTTTTTA------GTTACGAAGATGAAGTTGGACCTCCC-GGGCCTCC-GGGGGCGGACGGG
CCTCCAGGCCCGGATGGACCGCC-GGGGGCTTGCGAATGCAAATAT--------------------------
------------------------------------------------------------
>FG_A4/1-1032
ATGGTCGGCAACAATTTGAAACTGTACCTTCTTCTGGCGGGCTTCTGCATGTTCATCTACGGCACTGAAGCC
TGGGGATGCAAGCCGGGACCAAAAGGGCGGTCCGGCCCTCCGGGCGTTGCGGGGAAAAAGGGACCGCCCGGC
AAATGCGATAAACCGCCGTCCAAATAT---------------------------------------------
---GAGCCAACGACGCCGCCTCCCAAGTACGAGGAGCACCGCAAAAGATCA---GCGCCCGAGGCGTTTTCG
GTAAAATTTTTGAA---TGTTTTATTGGAAACGCATTAATCCAAATTAAAAGGATGCGGTGGGCGTTGTCAG
AGTTGCCCGCGGGGAATATGAAAACAAGTGTCCAGCCGGGCCGCCCGGCGATGACGGCCCTCCCGGACCGCC
GGGCCCCCCCGGAGAGCCGGCAACGTGTCCTCCTCCG---AAGAAGTACGGTAACGATGAGAAGGAAGAGGA
GAAGAAGTACGGTAACGACGAGAAGGAAGAGGAGAAGAAATACGGTAAAG----------------------
-----------ATGAGAAAGAAGAGGAGAAGAAATACGGTAAAGAAGAGAAGGAAGAGGAGAAG--------
-------------------AAATACGGTAGCGATGAGAAGGAAGAGGAGAAGAAATACGGTAACGATGAAAA
GGAAAAGGAGAAGAAATAC---------------------------------GATAGCGATGATAAGGAAAA
GGAAAAGAAGTAC------------------GGTAGCGATGAGAAGGAAAAGGAAAAGAAGTACGGTAACGA
TGAAAAGGAAAAGGAGAAGAAA--------------------------------------------------
----------------TACGATAGCG---------------------------------ATGATAAGGAAAA
GGAAAAGAAGTACGGTAGCGATGAGAAGGAAAAGGAAAAGAAATACGGTAGCGA---------TGAGAATGA
AAAGGAGGAAAGTGGTAAAGAATCCGGAGGTCATGAACACGGAGG-GGGCAGCAA--GGGAGAAAAGTATGA
GCATCGTCTCCGTGCTGTGCGCAGGT----TTGTGTT----------TAAAT-----AG--GCGGGAA-TGA
ATTTTTTGGATTTTTTA------GTTACGAAGATGAAGTTGGACCTCCC-GGGCCTCC-GGGGGCGGACGGG
CCTCCAGGCCCGGATGGACCGCC-GGGGGCTTGCGAATGCAAATAT--------------------------
------------------------------------------------------------
>Eutr_WGA_W1_5/1-1187
ATGGTCGGCAACAATTTGAAACTGTACCTTCTTCTGGCGGGCTTCTGCATGTTCATCTACGGCACTGAAGCC
TGGGGATGCAAGCCGGGACCAAAAGGGCGGTCCGGCCCTCCGGGCGTTCCGGGGAAAAAGGGACCGCCCGGC
AAATGCGATAAACCGCCGTCCAAATAT---------------------------------------------
---GAGCCAACGACGCCGCCTCCCAAGTACGAGGAGCACCGCAAAAGATCA---GCACCCGAGGCGTTTTCG
GTAAAA-TTTTGAA---TGTTTTATTGGAAACGCATTAATCCAAATTAAAAGGATGCGGTGAGCGTTGTCAG
AGTTGCCCGCGGGGAATATGAAAACAAGTGTCCAGCCGGACCGGCCGGCGATGACGGCCCTCCCGGACCGCC
GGGCCCCCCCGGAGAGCCGGCAACGTGTCCTCCTCCG---AAGAAGTACGGTAACGATGAGAAGGAAGAGGA
GAAGAAATACGGTAAAGATGAGAAGGAAGAGGAGAAGAAATACGGTAAAGATGAGAAGGAAGAGGAGAAGAA
ATACGGTAAAGATGAGAAGGAAGAGGAGAAGAAATACGGTAAAGATGAGAAGGAAGAGGAGAAG--------
-------------------AAATACGGTAAAGATGAGAAGGAAGAGGAGAAGAAGTACGGTAGCGATGAAAA
GGAAAAGGAGAAGAAATAC---------------------------------GGTAGCGATGAGAAAGAAGA
GGAGAAGAAATAC------------------GGTAACGATGAAAAGGAAAAGGAGAAGAAATACGGTAGCGA
TAAGAAGGAAGAGGAGAAGAAATACGGTAAAGATGAGAAGGAAGAGGAGAAGAAGTACGGTAGCGATGAAAA
AGAAAAGGAGAAGAAATACGGTAGCG---------------------------------ATGAGAAAGAAGA
GGAGAAGAAATACGGTAACGATGAAAAGGAAAAGGAAAAGAAGTACGGTAGCGA---------TGAGAATGA
AAAGGAGGAAAGTGGTAAGGGATCAGGATGTCATGAACACGGAGG-GGACAGCAA--GGGAGAAAAGTATGA
GCATCGTCTCCGTGCTGTGCGCAGGT----TTGTGTT----------TAAAT-----GG--GCGGGAA-TGA
ATTTTTTGGATTTTTTA------GTTACGAAGATGAAGTTGGACCTCCC-GGGCCTCC-GGGGGCGGACGGG
CCTCCAGGCCCGGATGGACCGCC-GGGGGCTTGTGAATGCAAATATTAAATGATCAGACAATTGCAA-----
GACGATC-----GGCTGCCCCTTCCATTGTAATTGTGTCAA-------------------
>Eutr_WGA_W1_8/1-1187
ATGGTCGGCAACAATTTGAAACTGTACCTTCTTCTGGCGGGCTTCTGCATGTTCATCTACGGCACTGAAGCC
TGGGGATGCAAGCCGGGACCAAAAGGGCGGTCCGGCCCTCCGGGCGTTCCGGGGAAAAAGGGACCGCCCGGC
AAATGCGATAAACCGCCGTCCAAATAT---------------------------------------------
---GAGCCAACGACGCCGCCTCCCAAGTACGAGGAGCACCGCAAAAGATCA---GCACCCGAGGCGTTTTCG
GTAAAA-TTTTGAA---TGTTTTATTGGAAACGCATTAATCCAAATTAAAAGGATGCGGTGAGCGTTGTCAG
AGTTGCCCGCGGGGAATATGAAAACAAGTGTCCAGCCGGACCGGCCGGCGATGACGGCCCTCCCGGACCGCC
GGGCCCCCCCGGAGAGCCGGCAACGTGTCCTCCTCCG---AAGAAGTACGGTAACGATGAGAAGGAAGAGGA
GAAGAAATACGGTAAAGATGAGAAGGAAGAGGAGAAGAAATACGGTAAAGATGAGAAGGAAGGGGAGAAGAA
ATACGGTAAAGATGAGAAGGAAGAGGAGAAGAAATACGGTAAAGATGAGAAGGAAGAGGAGAAG--------
-------------------AAATACGGTAAAGATGGGAAGGAAGAGGAGAAGAAGTACGGTAGCGATGAAAA
AGAAAAGGAGAAGAAATAC---------------------------------GGTAGCGATGAGAAAGAAGA
GGAGAAGAAATAC------------------GGTAACGATGAAAAGGAAAAGGAGAAGAAATACGGTAGCGA
TAAGAGGGAAGAGGAGAAGAAATACGGTAAAGATGAGAAGGAAGAGGAGAAGAAGTACGGTAGCGATGAAAA
AGAAAAGGAGAAGAAATACGGTAGCG---------------------------------ATGAGAAAGAAGA
GGAGAAGAAATACGGTAACGATGAAAAGGAAAAGGAAAAGAAGTACGGTAGCGA---------TGAGAATGA
AAAGGAGGAAAGTGGTAAAGGATCAGGAGGTCATGAACACGGAGG-GGACAGCAA--GGGAGAAAAGTATGA
GCATCGTCTCCGTGCTGTGCGCAGGT----TTGTGTT----------TAAAT-----GG--GCGGGAA-TGA
ATTTTTTGGATTTTTTA------GTTACGAAGATGAAGTTGGACCTCCC-GGGCCTCC-GGGGGCGGACGGG
CCTCCAGGCCCGGATGGACCGCC-GGGGGCTTGTGAATGCAAATATTAAATGATCAGACAATTGCAA-----
GACGATC-----GGCTGCCCCTTCCATTGTAATTGTGTCAA-------------------
>EutrG2/1-1186
ATGGTCGGCAACAATTTGAAACTGTACCTTCTTCTGGCGGGCTTCTGCATGTTCATCTACGGCACTGAAGCC
TGGGGATGCAAGCCGGGACCAAAAGGGCGGTCCGGCCCTCCGGGCGTTCCGGGGAAAAAGGGACCGCCCGGC
AAATGCGATAAACCGCCGTCCAAATAT---------------------------------------------
---GAGCCAACGACGCCGCCTCCCAAGTACGAGGAGCACCGCAAAAGATCA---GCACCCGAGGCGTTTTCG
GTAAAA-TTTTGAA---TGTTTTATTGGAAACGCATTAATCCAAATTAAAAGGATGCGGTGAGCGTTGTCAG
AGTTGCCCGCGGGGAATATGAAAACAAGTGTCCAGCCGGACCGGCCGGCGATGACGGCCCTCCCGGACCGCC
GGGCCCCCCCGGAGAGCCGGCAACGTGTCCTCCTCCG---AAGAAGTACGGTAACGATGAGAAGGAAGAGGA
GAAGAAATACGGTAAAGATGAGAAGGAAGAGGAGAAGAAATACGGTAAAGATGAGAAGGAAGAGGAGAAGAA
ATACGGTAAAGATGAGAAGGAAGAGGAGAAGAAATACGGTAAAGATGAGAAGGAAGAGGAGAAG--------
-------------------AAATACGGTAAAGATGAGAAGGAAGAGGAGAAGAAGTACGGTAGCGATGAAAA
AGAAAAGGAGAAGAAATAC---------------------------------GGTAGCGATGAGAAAGAAGA
GGAGAAGAAATAC------------------GGTAACGATGAAAAGGAAAAGGAGAAGAAATACGGTAGCGA
TAAGAAGGAAGAGGAGAAGAAATACGGTAAAGATGAGAAGGAAGAGGAGAAGAAGTACGGCAGCGATGAAAA
AGAAAAGGAGAAGAAATACGGTAGCG---------------------------------ATGAGAAAGAAGA
GGAGAAGAAATACGGTAACGATGAAAAGGAAAAGGAAAGGAAGTACGGTAGCGA---------TGAGAATGA
AAAGGAGGAAAGTGGTAAAGGATCAGGAGGTCATGAACACGGAGG-GGACAGCAA--GGGAGAAAAGTATGA
GCATCGTCTCCGTGCTGTGCGCAGGT----TTGTGTT----------TAAAT-----GG--GCGGGAA-TGA
ATTTTTTGGATTTTTTA------GTTACGAAGATGAAGTTGGACCTCCC-GGGCCTCC-GGGGGCGGACGGG
CCTCCAGGCCCGGATGGACCGCC-GGGGGCTTGTGAATGCAAATATTAAATGATCAGACAATTGCAA-----
GACGATC-----GGCTGTCCCTTCCATTGTATTGTGTCAA--------------------
>EutrG5/1-1187
ATGGTCGGCAACAATTTGAAACTGTACCTTCTTCTGGCGGGCTTCTGCATGTTCATCTACGGCACTGAAGCC
TGGGGATGCAAGCCGGGACCAAAAGGGCGGTCCGGCCCTCCGGGCGTTCCGGGGAAAAAGGGACCGCCCGGC
AAATGCGATAAACCGCCGTCCAAATAT---------------------------------------------
---GAGCCAACGACGCCGCCTCCCAAGTACGAGGAGCACCGCAAAAGATCA---GCACCCGAGGCGTTTTCG
GTAAAA-TTTTGAA---TGTTTTATTGGAAACGCATTAATCCAAATTAAAAGGATGCGGTGAGCGTTGTCAG
AGTTGCCCGCGGGGAATATGAAAACAAGTGTCCAGCCGGACCGGCCGGCGATGACGGCCCTCCCGGACCGCC
GGGCCCCCCCGGAGAGCCGGCAACGTGTCCTCCTCCG---AAGAAGTACGGTAACGATGAGAAGGAAGAGGA
GAAGAAATACGGTAAAGATGAGAAGGAAGAGGAGAAGAAATACGGTAAAGATGAGAAGGAAGAGGAGAAGAA
ATACGGTAAAGATGAGAAGGAAGAGGAGAAGAAATACGGTAAAGATGAGAAGGAAGAGGAGAAG--------
-------------------AAATACGGTAAAGATGAGAAGGAAGAGGAGAAGAAGTACGGTAGCGATGAAAA
AGAAAAGGAGAAGAAATAC---------------------------------GGTAGCGATGAGAAAGAAGA
GGAGAAGAAATAC------------------GGTAACGATGAAAAGGAAAAGGAGAAGAAATACGGTAGCGA
TAAGAAGGAAGAGGAGAAGAAATACGGTAAAGATGAGAAGGAAGAGGAGAAGAAGTACGGTAGCGATGAAAA
AGAAAAGGAGAAGAAATACGGTAGCG---------------------------------ATGAGAAAGAAGA
GGAGAAGAAATACGGTAACGATGAAAAGGAAAAGGAAAAGAAGTACGGTAGCGA---------TGAGAATGA
AAAGGAGGAAAGTGGTAAAGGATCAGGAGGTCATGAACACGGAGG-GGACAGCAA--GGGAGAAAAGTATGA
GCATCGTCTCCGTGCTGTGCGCAGGT----TTGTGTT----------TAAAT-----GG--GCGGGGA-TGA
ATTTTTTGGATTTTTTA------GTTACGAAGATGAAGTTGGACCTCCC-GGGCCTCC-GGGGGCGGACGGG
CCTCCAGGCCCGGATGGACCGCC-GGGGGCTTGTGAATGCAAATATTAAATGATCAGACAATTGCAA-----
GACGATC-----GGCTGTCCCTTCCATTGTAATTGTGTCAA-------------------
>Eutr_WGA_W1_6/1-1187
ATGGTCGGCAACAATTTGAAACTGTACCTTCTTCTGGCGGGCTTCTGCATGTTCATCTACGGCACTGAAGCC
TGGGGATGCAAGCCGGGACCAAAAGGGCGGTCCGGCCCTCCGGGCGTTCCGGGGAAAAAGGGACCGCCCGGC
AAATGCGATAAACCGCCGTCCAAATAT---------------------------------------------
---GGGCCAACGACGCCGCCTCCCAAGTACGAGGAGCACCGCAAAAGATCA---GCACCCGAGGCGTTTTCG
GTAAAA-TTTTGAA---TGTTTTATTGGAAACGCATTAATCCAAATTAAAAGGATGCGGTGAGCGTTGTCAG
AGTTGCCCGCGGGGAATATGAAAACAAGTGTCCAGCCGGACCGGCCGGCGATGACGGCCCTCCCGGACCGCC
GGGCCCCCCCGGAGAGCCGGCAACGTGTCCTCCTCCG---AAGAAGTACGGTAACGATGAGAAGGAAGAGGA
GAAGAAATACGGTAAAGATGAGAAGGAAGAGGAGAAGAAATACGGTAAAGATGAGAAGGAAGAGGAGAAGAA
ATACGGTAAAGATGAGAAGGAAGAGGAGAAGAAATACGGTAAAGATGAGAAGGAAGAGGAGAAG--------
-------------------AAATACGGTAAAGATGAGAAGGAAGAGGAGAAGAAGTACGGTAGCGATGAAAA
AGAAAAGGAGAAGAAATAC---------------------------------GGTAGCGATGAGAAAGAAGA
GGAGAAGAAATAC------------------GGTAACGATGAAAAGGAAAAGGAGAAGAAATACGGTAGCGA
TAAGAAGGAAGAGGAGAAGAAATACGGTAAAGATGAGAAGGAAGAGGAGAAGAAGTACGGTAGCGATGAAAA
AGAAAAGGAAAAGAAATACGGTAGCG---------------------------------ATGAGAAAGAAGA
GGAGAAGAAATACGGTAACGATGAAAAGGAAAAGGAAAAGAAGTACGGTAGCGA---------TGAGAATGA
AAAGGAGGAAAGTGGTAAAGGATCAGGAGGTCATGAACACGGAGG-GGACAGCAA--GGGAGAAAAGTATGA
GCATCGTCTCCGTGCTGTGCGCAGGT----TTGTGTT----------TAAAT-----GG--GCGGGAA-TGA
ATTTTTTGGATTTTTTA------GTTACGAAGATGAAGTTGGACCTCCC-GGGCCTCC-GGGGGCGGACGGG
CCTCCAGGCCCGGATGGACCGCC-GGGGGCTTGTGAATGCAAATATTAAATGATCAGACAATTGCAA-----
GACGATC-----GGCTGCCCCTTCCATTGTAATTGTGTCAA-------------------
>Eutr_WGA_W1_4/1-1189
ATGGTCGGCAACAATTTGAAACTGTACCTTCTTCTGGCGGGCTTCTGCATGTTCATCTACGGCACTGAAGCC
TGGGGATGCAAGCCGGGACCAAAAGGGCGGTCCGGCCCTCCGGGCGTTCCGGGGAAAAAGGGACCGCCCGGC
AAATGCGATAAACCGCCGTCCAAATAT---------------------------------------------
---GAGCCAACGACGCCGCCTCCCAAGTACGAGGAGCACCGCAAAAGATCA---GCACCCGAGGCGTTTTCG
GTAAAA-TTTTGAA---TGTTTTATTGGAAACGCATTAATCCAAATTAAAAGGATGCGGTGAGCGTTGTCAG
AGTTGCCCGCGGGGAATATGAAAACAAGTGTCCAGCCGGACCGGCCGGCGATGACGGCCCTCCCGGACCGCC
GGGCCCCCCCGGAGAGCCGGCAACGTGTCCTCCTCCG---AAGAAGTACGGTAACGATGAGAAGGAAGAGGA
GAAGAAATACGGTAAAGATGAGAAGGAAGAGGAGAAGAAATACGGTAAAGATGAGAAGGAAGAGGAGAAGAA
ATACGGTAAAGATGAGAAGGAAGAGGAGAAGAAATACGGTAAAGATGAGAAGGAAGAGGAGAAG--------
-------------------AAATACGGTAAAGATGAGAAGGAAGAGGAGAAGAAGTACGGTAGCGATGAAAA
AGAAAAGGAGAAGAAATAC---------------------------------GGTAGCGATGAGAAAGAAGA
GGAGAAGAAATAC------------------GGTAACGATGAAAAGGAAAAGGAGAAGAAATACGGTAGCGA
TAAGAAGGAAGAGGAGAAGAAATACGGTAAAGATGAGAAGGAAGAGGAGAAGAAGTACGGTAGCGATGAAAA
AGAAAAGGAGAAGAAATACGGTAGCG---------------------------------ATGAGAAAGAAGA
GGAGAAGAAATACGGTAACGATGAAAAGGAAAAGGAAAAGAAGTACGGTAGCGA---------TGAGAATGA
AAAGGAGGAAAGTGGTAAAGGATCANGAGGTCATGAACACGGGAGGGGACAGCAA-GGGGGGAAAAGTATGA
GCATCGTCTCCGTGCTGTGCGCAGGT----TTGTGTT----------TAAAT-----GG--GCGGGAA-TGA
ATTTTTTGGATTTTTTA------GTTACGAAGATGAAGTTGGACCTCCC-GGGCCTCC-GGGGGCGGACGGG
CCTCCAGGCCCGGATGGACCGCC-GGGGGCTTGTGAATGCAAATATTAAATGATCAGACAATTGCAA-----
GACGATC-----GGCTGCCCCTTCCATTGTAATTGTGTCAA-------------------
>EutrROS9/1-1186
ATGGTCGGCAACAATTTGAAACTGTACCTTCTTCTGGCGGGCTTCTGCATGTTCATCTACGGCACTGAAGCC
TGGGGATGCAAGCCGGGACCAAAAGGGCGGTCCGGCCCTCCGGGCGTTCCGGGGAAAAAGGGACCGCCCGGC
AAATGCGATAAACCGCCGTCCAAATAT---------------------------------------------
---GAGCCAACGACGCCGCCTCCCAAGTACGAGGAGCACCGCAAAAGATCA---GCACCCGAGGCGTTTTCG
GTAAAA-TTTTGAA---TGTTTTATTGGAAACGCATTAATCCAAATTAAAAGGATGCGGTGAGCGTTGTCAG
AGTTGCCCGCGGGGAATATGAAAACAAGTGTCCAGCCGGACCGGCCGGCGATGACGGCCCTCCCGGACCGCC
GGGCCCCCCCGGAGAGCCGGCAACGTGTCCTCCTCCG---AAGAAGTACGGTAACGATGAGAAGGAAGAGGA
GAAGAAATACGGTAAAGATGAGAAGGAAGAGGAGAAGAAATACGGTAAAGATGAGAAGGAAGAGGAGAAGAA
ATACGGTAAAGATGAGAAGGAAGAGGAGAAGAAATACGGTAAAGATGAGAAGGAAGAGGAGAAG--------
-------------------AAATACGGTAAAGATGAGAAGGAAGAGGAGAAGAAGTACGGTAGCGATGAAAA
AGAAAAGGAGAAGAAATAC---------------------------------GGTAGCGATGAGAAAGAAGA
GGAGAAGAAATAC------------------GGTAACGATGAAAAGGAAAAGGAGAAGAAATACGGTAGCGA
TAAGAAGGAAGAGGAGAAGAAATACGGTAAAGATGAGAAGGAAGAGGAGAAGAAGTACGGTAGCGATGAAAA
AGAAAAGGAGAAGAAATACGGTAGCG---------------------------------ATGAGAAAGAAGA
GGAGAAGAAATACGGTAACGATGAAAAGGAAAAGGAAAAGAAGTACGGTAGCGA---------TGAGAATGA
AAAGGAGGAAAGTGGTAAAGGATCAGGAGGTCATGAACACGGAGG-GGACAGCAA--GGGAGAAAAGTATGA
GCATCGTCTCCGTGCTGTGCGCAGGT----TTGTGTT----------TAAAT-----GG--GCGGGAA-TGA
ATTTTTTGGATTTTTTA------GTTACGAAGATGAAGTTGGACCTCCC-GGGCCTCC-GGGGGCGGACGGG
CCTCCAGGCCCGGATGGACCGCC-GGGGGCTTGTGAATGCAAATATTAAATGATCAGACAATTGCAA-----
GACGATC-----GGCTGCCCCTTCCATTGTAATTGTGTCA--------------------
>EutrG4/1-1144
ATGGTCGGCAACAATTTGAAACTGTACCTTCTTCTGGCGGGCTTCTGCATGTTCATCTACGGCACTGAAGCC
TGGGGATGCAAGCCGGGACCAAAAGGGCGGTCCGGCCCTCCGGGCGTTCCGGGGAAAAAGGGACCGCCCGGC
AAATGCGATAAACCGCCGTCCAAATAT---------------------------------------------
---GAGCCAACGACGCCGCCTCCCAAGTACGAGGAGCACCGCAAAAGATCA---GCGCCCGAGGCGTTTTCG
GTAAA-TTTTTGAA-------TTATTTAAAATGCATTAATCCAAATTAAAAGGATGCGGTGGGCGTTGTAAG
AGCTGCCCGCGGGGAATATGAAAACAAGTGTCCAGCCGGGCCGCCCGGCGATGACGGCCCTCCCGGACCGCC
GGGCCCCCCCGGAGAGCCGGCAACGTGTCCTCCTCCG---AAGAAGTACGGTAACGATGAGAAGGAAGAGGA
GAAGAAATACGGTAAAGATGAGAAGGAAGAGGAGAAGAAGTACGGTAGCG------ATGAGAAGGAAAAAAA
GTACGGTAACGATGAGAAGAAAGAGGAAAAGAAATACGGTAAAGATGAGAAGGAAGAGGAGAAG--------
-------------------AAATACGGTAAAGATGAGAAGGAAGAGGAGAAGAAGTACGGTAGCGATGAAAA
AGAAAAAGAGAAGAAATAC---------------------------------GGTAGCGATGAGAAAGAAGA
GGAGAAGAAATAC------------------GGTAACGATGAAAAGGAAAAGGAGAAGAAATACGGTAGCGA
TAAGAAGGAAGAGGAGAAGAAATACGGTAAAGATGAGAAGGAAGAGGAGAAGAAA-----------------
----------------TACGGTAAAG---------------------------------ATGAGAAGGAAGA
GGAGAAGAAATACGGTAACGATGAAAAGGAAAAGGAAAAGAAGTACGGTAGCGA---------TGAGAATGA
AAAGGAGGAAAGTGGTAAAGGATCCGGAGGTCATGAACACGGAGG-GGGCAGCAA--GGGAGAAAAGTATGA
GCATCGTCTCCGTGCTGTGCGCAGGT----TTGTGTT----------TAAAT-----AG--GCGGGAA-TGA
ATTTTTTGGATTTTTTA------GTTACGAAGATGAAGTTGGACCTCCC-GGGCCTCC-GGGGGCGGACGGG
CCTCCAGGCCCGGATGGACCGCC-GGGGGCTTGCGAATGCAAATATTAGATGATCAGACAATTGCAA-----
GACGATC-----GGCTGTCCCTTCCATTGTAATTGTGTCAA-------------------
>FG_A17/1-768
ATGGTCGGCAACAATTTGAAGCTGTACCTTCTTCTGGCGGGCTTCTGCATGTTCATCTACGGCACTGAAGCC
TGGGGATGCAAGCCGGGACCAAAAGGGCGGTCCGGCCCTCCGGGCGTTGCGGGGAAAAAGGGACCGCCCGGC
AAATGCGATAAACCGCCGTCCAAATAT---------------------------------------------
---GAGCCAACGACGCCGCCTCCCAAGTACGAGGAGAACCGCAAAAGATCA---GCGCCCGAGGCGTTTTCG
GTAAAA-TTTTGAA---TGTTTTATTGGAAACGCATTAATCCAAATTAAAAGGATGCGGTGGGCGTTGTCAG
AGTTGCCCGCGGGGAATATGAAAACAAGTGTCCAGCCGGGCCGCCCGGCGATGACGGCCCTCCCGGACCGCC
GGGCCCCCCCGGAGAGCCGGCAACGTGTCCTCCTCCG---AAGAAGTACGGTAACGATGAGAAGGAAGAGGA
GAAAAAATAC--------------------------------------------------------------
------------------------------------------------------------------------
------------------------------------------------------------------------
----------------------------------------------------GGTAAAGATGAGAAGGAAGA
GGAGAAG-----------------------------------------------------------------
------------------------------------------------------------------------
------------------------------------------------------------------------
-------AAATACGGTAACGATGGAAAGGAAAAGGAAAAGAAGTACGGTAGCGA---------TGAGAATGA
AAAGGAGGAAAGTGGTAAAGGATCCGGAGGTCATGAACACGGAGG-GGACAGCAA--GGGAGAAAAGTATGA
GCATCGTCTCCGTGCTGTGCGCAGGT----TTGTGTT----------TAAAT-----GG--GCAGGAAGTGA
ATTTTTTGGATTTTTTA------GTTGCGAAGATGAAGTTGGACCTCCC-GGGCCTCC-GGGGGCGGACGGG
CCTCCAGGCCCGGATGGACCGCC-GGGGGCTTGCGAATGCAAATAT--------------------------
------------------------------------------------------------
>FG_A2/1-1155
ATGGTCGGCAACAATTTGAAACTGTACCTTCTTCTGGCGGGCTTCTGCATGTTCATCTACGGCACTGAAGCC
TGGGGATGCAAGCCGGGACCAAAAGGGCGGTCCGGCCCTCCGGGCGTTCCGGGGAAAAAGGGACCGCCCGGC
AAATGCGATAAACCGCCGTCCAAATAT---------------------------------------------
---GAGCCAACGACGCCGCCTCCCAAGTACGAGGAGAACCGCAAAAGATCA---GCGCCCGAGGCGTTTTCG
GTAAAA-TTTTGAA---TGTTTTATTGGAAACGCATTAATCCAAATTAAAAGGATGCGGTGGGCGTTGTCAG
AGTTGCCCGCGGGGAATATGAAAACAAGTGTCCAGCCGGGCCGCCCGGCGATGACGGCCCTCCCGGACCGCC
GGGCCCCCCCGGAGAGCCGGCAACGTGTCCTCCTCCG---AAGAAGTACGGTAACGATGAGAAGGAAGAGGA
GAAGAAATACGGTAAAGATGAGAAGGAAGAGGAGAAGAAATACGGTAAAG---ATGAGAAGGAAGAGGAGAA
GAAATACGGTAATGAGAAGGAAGAGGAGAAGAAATACGGTAAAGATGAGAAGGAAGAGGAGAAGAAGTACGG
TAGCGATGAGAAGGAAAAAAAGTACGGTAACGATGAGAAGGAAGAGGAAAAGAAATACGGTAAAGATGAGAA
GGAAGAGGAGAAGAAATAC---------------------------------GGTAAAGATGAGAAGGAAGA
GGGGAAGAAGTAC------------------GGTAGCGATGAAAAAGAAAAAGAGAAGAAATACGGTAGCGA
TGATAAAGAAGAGGAGAAGAAATACGGTAACGATGAAAAGGAAAAGGAGAAGAAATACGGTAGCGATCAGAA
GGAAGAGGAGAAGAAATACGGTAAAG---------------------------------ATGAGAAGGAAGA
GGAGAAGAAATACGGTAACGATGGAAAGGAAAAGGAAAAGAAGTACGGTAGCGA---------TGAGAATGA
AAAGGAGGAAAGTGGTAAAGGATCCGGAGGTCATGAACACGGAGG-GGACAGCAA--GGGANNAAAGTATGA
GCATCGTCTCCGTGCTGTGCGCAGGT----TTGTGTT----------TAAAT-----GG--GCAGGAAATGA
ATTTTTTGGATTTTTTA------GTTACGAAGATGAAGTTGGACCTCCC-GGGCCTCC-GGGGGCGGGCGGG
CCTCCAGGCCCGGATGGACCGCC-GGGGGCTTGCGAATGCAAATAT--------------------------
------------------------------------------------------------
>EutrG3/1-1212
ATGGTCGGCAACAATTTGAAACTGTACCTTCTTCTGGCGGGCTTCTGCATGTTCATCTACGGCACTGAAGCC
TGGGGATGCAAGCCGGGACCAAAAGGGCGGTCCGGCCCTCCGGGCGTTCCGGGGAAAAAGGGACCGCCCGGC
AAATGCGATAAACCGCCGTCCAAATAT---------------------------------------------
---GAGCCAACGACGCCGCCTCCCAAGTACGAGGAGAACCGCAAAAGATCA---GCGCCCGAGGCGTTTTCG
GTAAAA-TTTTGAA---TGTTTTATTGGAAACGCATTAATCCAAATTAAAAGGATGCGGTGGGCGTTGTCAG
AGTTGCCCGCGGGGAATATGAAAACAAGTGTCCAGCCGGGCCGCCCGGCGATGACGGCCCTCCCGGACCGCC
GGGCCCCCCCGGAGAGCCGGCAACGTGTCCTCCTCCG---AAGAAGTACGGTAACGATGAGAAGGAAGAGGA
GAAGAAATACGGTAAAGATGAGAAGGAAGAGGAGAAGAAATACGGTAAAG---ATGAGAAGGAAGAGGAGAA
GAAATACGGTAATGAGAAGGAAGAGGAGAAGAAATACGGTAAAGATGAGAAGGAAGAGGAGAAGAAGTACGG
TAGCGATGAGAAGGAAAAAAAGTACGGTAACGATGAGAAGGAAGAGGAAAAGAAATACGGTAAAGATGAGAA
GGAAGAGGAGAAGAAATAC---------------------------------GGTAAAGATGAGAAGGAAGA
GGAGAAGAAGTAC------------------GGTAGCGATGAAAAAGAAAAAGAGAAGAAATACGGTAGCGA
TGATAAAGAAGAGGAGAAGAAATACGGTAACGACGAAAAGGAAAAGGAGAAGAAATACGGTAGCGATCAGAA
GGAAGAGGAGAAGAAATACGGTAAAG---------------------------------ATGAGAAGGAAGA
GGAGAAGAAATACGGTAACGATGGAAAGGAAAAGGAAAAGAAGTACGGTAGCGA---------TGAGAATGA
AAGGGAGGAAAGTGGTAAAGGATCCGGAGGTCATGAACACGGAGG-GGACAGCAA--GGGAGAAAGGTATGA
GCATCGTCTCCGTGCTGTGCGCAGGT----TTGTGTT----------TAAAT-----GG--GCAGGAAATGA
ATTTTTTGGATTTTTTA------GTTACGAAGATGAAGTTGGACCTCCC-GGGCCTCC-GGGGGCGGACGGG
CCTCCAGGCCCGGATGGACCGCC-GGGGGCTTGCGAATGCAAATATTAAATGATCAGACAATTGCAA-----
GACGATC-----GGCTGTCCCTTCCATTGTAATTGTGTCAA-------------------
>EutrG7/1-1212
ATGGTCGGCAACAATTTGAAACTGTACCTTCTTCTGGCGGGCTTCTGCATGTTCATCTACGGCACTGAAGCC
TGGGGATGCAAGCCGGGACCAAAAGGGCGGTCCGGCCCTCCGGGCGTTCCGGGGAAAAAGGGACCGCCCGGC
AAATGCGATAAACCGCCGTCCAAATAT---------------------------------------------
---GAGCCAACGACGCCGCCTCCCAAGTACGAGGAGAACCGCAAAAGATCA---GCGCCCGAGGCGTTTTCG
GTAAAA-TTTTGAA---TGTTTTATTGGAAACGCATTAATCCAAATTAAAAGGATGCGGTGGGCGTTGTCAG
AGTTGCCCGCGGGGAATATGAAAACAAGTGTCCAGCCGGGCCGCCCGGCGATGACGGCCCTCCCGGACCGCC
GGGCCCCCCCGGAGAGCCGGCAACGTGTCCTCCTCCG---AAGAAGTACGGTAACGATGAGAAGGAAGAGGA
GAAGAAATACGGTAAAGATGAGAAGGAAGAGGAGAAGAAATGCGGTAAAG---ATGAGAAGGAAGAGGAGAA
GAAATACGGTAATGAGAAGGAAGAGGAGAAGAAATACGGTAAAGATGAGAAGGAAGAGGAGAAGAAGTACGG
TAGCGATGAGAAGGAAAAAAAGTACGGTAACGATGAGAAGGAAGAGGAAAAGAAATACGGTAAAGATGAGAA
GGAAGAGGAGAAGAAATAC---------------------------------GGTAAAGATGAGAAGGAAGA
GGAGAAGAAGTAC------------------GGTAGCGATGAAAAAGAAAAAGAGAAGAAATACGGTAGCGA
TGATAAAGAAGAGGAGAAGAAATACGGTAACGATGAAAAGGAAAAGGAGAAGAAATACGGTAGCGATCAGAA
GGAAGAGGAGAAGAAATACGGTAAAG---------------------------------ATGAGAAGGAAGA
GGAGAAGAAATACGGTAACGATGGAAAGGAAAAGGAAGAGAAGTACGGTAGCGA---------TGAGAATGA
AAAGGAGGAAAGTGGTAAAGGATCCGGAGGTCATGAACACGGAGG-GGACAGCAA--GGGAGAAAAGTATGA
GCATCGTCTCCGTGCTGTGCGCAGGT----TTGTGTT----------TAAAT-----GG--GCAGGAAATGA
ATTTTTTGGATTTTTTA------GTTACGAAGATGAAGTTGGACCTCCC-GGGCCTCC-GGGGGCGGACGGG
CCTCCAGGCCCGGATGGACCGCC-GGGGGCTTGCGAATGCAAATATTAAATGAGCAGACAATTGCAA-----
GACGATC-----GGCTGTCCCTTCCATTGTAATTGTGTCAA-------------------
>GA3/1-1155
ATGGTCGGCAACAATTTGAAACTGTACCTTCTTCTGGCGGGCTTCTGCATGTTCATCTACGGCACTGAAGCC
TGGGGATGCAAGCCGGGACCAAAAGGGCGGTCCGGCCCTCCGGGCGTTGCGGGGAAAAAGGGACCGCCCGGC
AAATGCGATAAACCGCCGTCCAAATAT---------------------------------------------
---GAGCCAACGACGCCGCCTCCCAAGTACGAGGAGAACCGCAAAAGATCA---GCGCCCGAGGCGTTTTCG
GTAAAA-TTTTGAA---TGTTTTATTGGAAACGCATTAATCCAAATTAAAAGGATGCGGTGGGCGTTGTCAG
AGTTGCCCGCGGGGAATATGAAAACAAGTGTCCAGCCGGGCCGCCCGGCGATGACGGCCCTCCCGGACCGCC
GGGCCCCCCCGGAGAGCCGGCAACGTGTCCTCCTCCG---AAGAAGTACGGTAACGATGAGAAGGAAGAGGA
GAAGAAATACGGTAAAGATGAGAAGGAAGAGGAGAAGAAATACGGTAAAG---ATGAGAAGGAAGAGGAGAA
GAAATACGGTAATGAGAAGGAAGAGGAGAAGAAATACGGTAAAGATGAGAAGGAAGAGGAGAAGAAGTACGG
TAGCGATGAGAAGGAAAAAAAGTACGGTAACGATGAGAAGGAAGAGGAAAAGAAATACGGTAAAGATGAGAA
GGAAGAGGAGAAGAAATAC---------------------------------GGTAAAGATGAGAAGGAAGA
GGAGAAGAAGTAC------------------GGTAGCGATGAAAAAGAAAAAGAGAAGAAATACGGTAGCGA
TGATAAAGAAGAGGAGAAGAAATACGGTAACGATGAAAAGGAAAAGGAGAAGAAATACGGTAGCGATCAGAA
GGAAGAGGAGAAGAAATACGGTAAAG---------------------------------ATGAGAAGGAAGA
GGAGAAGAAATACGGTAACGATGGAAAGGAAAAGGAAAAGAAGTACGGTAGCGA---------TGAGAATGA
AAAGGAGGAAAGTGGTAAAGGATCCGGAGGTCATGAACACGGAGG-GGACAGCAA--GGGAGNAAAGTATGA
GCATCGTCTCCGTGCTGTGCGCAGGT----TTGTGTT----------TAAAT-----GG--GCAGGAAATGA
ATTTTTTGGATTTTTTA------GTTACGAAGATGAAGTTGGACCTCCC-GGGCCTCC-GGGGGCGGACGGG
CCTCCAGGCCCGGATGGACCGCC-GGGGGCTTGCGAATGCAAATAT--------------------------
------------------------------------------------------------
>EutrG1/1-1212
ATGGTCGGCAACAATTTGAAACTGTACCTTCTTCTGGCGGGCTTCTGCATGTTCATCTACGGCACTGAAGCC
TGGGGATGCAAGCCGGGACCAAAAGGGCGGTCCGGCCCTCCGGGCGTTCCGGGGAAAAAGGGACCGCCCGGC
AAATGCGATAAACCGCCGTCCAAATAT---------------------------------------------
---GAGCCAACGACGCCGCCTCCCAAGTACGAGGAGAACCGCAAAAGATCA---GCGCCCGAGGCGTTTTCG
GTAAAA-TTTTGAA---TGTTTTATTGGAAACGCATTAATCCAAATTAAAAGGATGCGGTGGGCGTTGTCAG
AGTTGCCCGCGGGGAATATGAAAACAAGTGTCCAGCCGGGCCGCCCGGCGATGACGGCCCTCCCGGACCGCC
GGGCCCCCCCGGAGAGCCGGCAACGTGTCCTCCTCCG---AAGAAGTACGGTAACGATGAGAAGGAAGAGGA
GAAGAAATACGGTAAAGATGAGAAGGAAGAGGAGAAGAAATACGGTAAAG---ATGAGAAGGAAGAGGAGAA
GAAATACGGTAATGAGAAGGAAGAGGAGAAGAAATACGGTAAAGATGAGAAGGAAGAGGAGAAGAAGTACGG
TAGCGATGAGAAGGAAAAAAAGTACGGTAACGATGAGAAGGAAGAGGAAAAGAAATACGGTAAAGATGAGAA
GGAAGAGGAGAAGAAATAC---------------------------------GGTAAAGATGAGAAGGAAGA
GGAGAAGAAGTAC------------------GGTAGCGATGAAAAAGAAAAAGAGAAGAAATACGGTAGCGA
TGATAAAGAAGAGGAGAAGAAATACGGTAACGATGAAAAGGAAAAGGAGAAGAAATACGGTAGCGATCAGAA
GGAAGAGGAGAAGAAATACGGTAAAG---------------------------------ATGAGAAGGAAGA
GGAGAAGAAATACGGTAACGATGGAAAGGAAAAGGAAAAGAAGTACGGTAGCGA---------TGAGAATGA
AAAGGAGGAAAGTGGTAAAGGATCCGGAGGTCATGAACACGGAGG-GGACAGCAA--GGGAGAAAAGTATGA
GCATCGTCTCCGTGCTGTGCGCAGGT----TTGTGTT----------TAAAT-----GG--GCAGGAAATGA
ATTTTTTGGATTTTTTA------GTTACGAAGATGAAGTTGGACCTCCC-GGGCCTCC-GGGGGCGGACGGG
CCTCCAGGCCCGGATGGACCGCC-GGGGGCTTGCGAATGCAAATATTAAATGATCAGACAATTGCAA-----
GACGATC-----GGCTGTCCCTTCCATTGTAATTGTGTCAA-------------------
>EutrG8/1-1212
ATGGTCGGCAACAATTTGAAACTGTACCTTCTTCTGGCGGGCTTCTGCATGTTCATCTACGGCACTGAAGCC
TGGGGATGCAAGCCGGGACCAAAAGGGCGGTCCGGCCCTCCGGGCGTTCCGGGGAAAAAGGGACCGCCCGGC
AAATGCGATAAACCGCCGTCCAAATAT---------------------------------------------
---GAGCCAACGACGCCGCCTCCCAAGTACGAGGAGGACCGCAAAAGATCA---GCGCCCGAGGCGTTTTCG
GTAAAA-TTTTGAA---TGTTTTATTGGAAACGCATTAATCCAAATTAAAAGGATGCGGTGGGCGTTGTCAG
AGTTGCCCGCGGGGAATATGAAAACAAGTGTCCAGCCGGGCCGCCCGGCGATGACGGCCCTCCCGGACCGCC
GGGCCCCCCCGGAGAGCCGGCAACGTGTCCTCCTCCG---AAGAAGTACGGTAACGATGAGAAGGAAGAGGA
GAAGAAATACGGTAAAGATGAGAAGGAAGAGGAGAAGAAATACGGTAAAG---ATGAGAAGGAAGAGGAGAA
GAAATACGGTAATGAGAAGGAAGAGGAGAAGAAATACGGTAAAGATGAGAAGGAAGAGGAGAAGAAGTACGG
TAGCGATGAGAAGGAAAAAAAGTACGGTAACGATGAGAAGGAAGAGGAAAAGAAATACGGTAAAGATGAGAA
GGAAGAGGAGAAGAAATAC---------------------------------GGTAAAGATGAGAAGGAAGA
GGAGAAGAAGTAC------------------GGTAGCGATGAAAAAGAAAAAGAGAAGAAATACGGTAGCGA
TGATAAAGAAGAGGAGAAGAAATACGGTAACGATGAAAAGGAAAAGGAGAAGAAATACGGTAGCGATCAGAA
GGAAGAGGAGAAGAAATACGGTAAAG---------------------------------ATGAGAAGGAAGA
GGAGAAGAAATACGGTAACGATGGAAAGGAAAAGGAAAAGAAGTACGGTAGCGA---------TGAGAATGA
AAAGGAGGAAAGTGGTAAAGGATCCGGAGGTCATGAACACGGAGG-GGACAGCAA--GGGAGAAAAGTATGA
GCATCGTCTCCGTGCTGTGCGCAGGT----TTGTGTT----------TAAAT-----GG--GCAGGAAATGA
ATTTTTTGGATTTTTTA------GTTACGAAGATGAAGTTGGACCTCCC-GGGCCTCC-GGGGGCGGACGGG
CCTCCAGGCCCGGATGGACCGCC-GGGGGCTTGCGAATGCAAATATTAAATGATCAGACAATTGCAA-----
GACGATC-----GGCTGTCCCTTCCATTGTAATTGTGTCAA-------------------
